# Supplementary material for: Review of the subgenus Plumiger of Myrmecophyes, with description of a new species (Heteroptera, Miridae, Halticini)
Source: Zookeys. 2018 Nov 15;(796):215–39. doi: 10.3897/zookeys.796.21877 (PMC6256130; doi:10.3897/zookeys.796.21877)
Supplement: XML Treatment for Subgenus Plumiger [file zookeys.796.21877-treatment1.xml]

<!DOCTYPE tp:taxon-treatment
  PUBLIC "-//TaxonX//DTD Taxonomic Treatment Publishing DTD v0 20100105//EN" "tax-treatment-NSO.dtd">
<tp:taxon-treatment xmlns:tp="http://www.plazi.org/taxpub"><tp:treatment-meta><kwd-group><label>Taxon classification</label><kwd><named-content xmlns:xlink="http://www.w3.org/1999/xlink" content-type="kingdom">Animalia</named-content></kwd><kwd><named-content xmlns:xlink="http://www.w3.org/1999/xlink" content-type="order">Hemiptera</named-content></kwd><kwd><named-content xmlns:xlink="http://www.w3.org/1999/xlink" content-type="family">Miridae</named-content></kwd></kwd-group><mixed-citation publication-type="journal"><person-group><name><surname>Konstantinov</surname><given-names>Fedor V.</given-names></name><name><surname>Simov</surname><given-names>Nikolay</given-names></name></person-group><article-title>Review of the subgenus <tp:taxon-name><tp:taxon-name-part taxon-name-part-type="subgenus" reg="Plumiger">Plumiger</tp:taxon-name-part></tp:taxon-name> of <italic><tp:taxon-name><tp:taxon-name-part taxon-name-part-type="genus" reg="Myrmecophyes">Myrmecophyes</tp:taxon-name-part></tp:taxon-name></italic>, with description of a new species (<tp:taxon-name><tp:taxon-name-part taxon-name-part-type="suborder">Heteroptera</tp:taxon-name-part></tp:taxon-name>, <tp:taxon-name><tp:taxon-name-part taxon-name-part-type="family">Miridae</tp:taxon-name-part></tp:taxon-name>, <tp:taxon-name><tp:taxon-name-part taxon-name-part-type="tribe">Halticini</tp:taxon-name-part></tp:taxon-name>)</article-title><source>Zookeys</source><day>15</day><month>11</month><year>2018</year><volume>2018</volume><issue>796</issue><fpage>215</fpage><lpage>239</lpage><pub-id pub-id-type="doi">10.3897/zookeys.796.21877</pub-id></mixed-citation></tp:treatment-meta><tp:nomenclature><tp:taxon-name>
              <tp:taxon-name-part taxon-name-part-type="infraspecific-rank">Subgenus</tp:taxon-name-part>
              <tp:taxon-name-part taxon-name-part-type="subgenus" reg="Plumiger">Plumiger</tp:taxon-name-part>
            </tp:taxon-name><tp:taxon-authority>Horváth, 1927</tp:taxon-authority><tp:nomenclature-citation-list><tp:nomenclature-citation><tp:taxon-name>
                  <tp:taxon-name-part taxon-name-part-type="genus" reg="Plumiger">Plumiger</tp:taxon-name-part>
                </tp:taxon-name><comment>Horváth, 1927: 189 (new subgenus). Type species by monotypy: <tp:taxon-name><tp:taxon-name-part taxon-name-part-type="genus" reg="Myrmecophyes">Myrmecophyes</tp:taxon-name-part><tp:taxon-name-part taxon-name-part-type="species" reg="heterocerus">heterocerus</tp:taxon-name-part></tp:taxon-name> Horváth, 1927.</comment></tp:nomenclature-citation></tp:nomenclature-citation-list></tp:nomenclature><tp:treatment-sec sec-type="diagnosis" id="SECID0E4LAG"><title>Diagnosis.</title><p>Antenna sexually dimorphic (Figs <xref ref-type="fig" rid="F2">5–13</xref>), female filiform, male with first two segments modified and clothed ventrally with dense spatulate whitish scales (Figs <xref ref-type="fig" rid="F4">20</xref>, <xref ref-type="fig" rid="F4">21</xref>), segment I distinctly swollen, segment II curved and flattened apically; antennal segment III distinctly longer than other segments in both sexes; endosoma of aedeagus without sclerites, composed of several minutely dentate lobes, entirely membranous (Figs <xref ref-type="fig" rid="F6">37</xref>, <xref ref-type="fig" rid="F6">39</xref>) or slightly sclerotized (Figs <xref ref-type="fig" rid="F7">47</xref>, <xref ref-type="fig" rid="F7">49</xref>).</p></tp:treatment-sec><tp:treatment-sec sec-type="remarks" id="SECID0E6MAG"><title>Remarks.</title><p>All species of the subgenus <tp:taxon-name><tp:taxon-name-part taxon-name-part-type="subgenus" reg="Myrmecophyes">Myrmecophyes</tp:taxon-name-part></tp:taxon-name> differ from <italic><tp:taxon-name><tp:taxon-name-part taxon-name-part-type="genus" reg="Plumiger">Plumiger</tp:taxon-name-part></tp:taxon-name></italic> in having filiform (rather than sexually dimorphic) antennae and two or three variously shaped and typically large sclerites of the endosoma (<xref ref-type="bibr" rid="B1">Bykov 1971</xref>: figs 48–96, <xref ref-type="bibr" rid="B11">Schuh and Lattin 1980</xref>: fig. 10, <xref ref-type="bibr" rid="B2">Drapolyuk 1989</xref>: figs 7–10, <xref ref-type="bibr" rid="B3">Drapolyuk and Kerzhner 2000</xref>: figs 14, 22, <xref ref-type="bibr" rid="B7">Konstantinov et al. 2013</xref>: fig. 3). Antennal segments in males and females of <italic><tp:taxon-name><tp:taxon-name-part taxon-name-part-type="genus" reg="Myrmecophyes">Myrmecophyes</tp:taxon-name-part></tp:taxon-name></italic> spp. are straight, rod-shaped, and thin, with the second segment the longest and only slightly thinner than the first.</p></tp:treatment-sec><tp:treatment-sec sec-type="redescription" id="SECID0EQOAG"><title>Redescription.</title><p><bold><italic>Male</italic></bold>. Total body length 2.8–3.8, brachypterous and distinctly antlike. <italic>Coloration</italic> (Figs <xref ref-type="fig" rid="F2">5–7</xref>): Dorsum, thoracic pleura, and venter uniformly dark <!--PageBreak-->brown to black, with narrow, contrastingly whitish stripe along apex of wing pad forming transverse band; antenna uniformly black, sometimes with chestnut brown segment I; femora black, sometimes with pale brown apices, rarely almost uniformly <!--PageBreak-->pale brown, tibiae and tarsi dark brown. <italic>Surface and Vestiture</italic>: Dorsum and venter rugose, pronotum with fine transverse wrinkles along anterior and posterior margin; abdomen smoother than thoracic dorsum, sometimes shining. Dorsum, venter and legs with very short and thin, reclining, pale simple setae, scarce on head, thorax and femora, more dense on abdomen and tibiae. Head with several spinelike setae on vertex posteriorly and on frons between eye and antennal fossa, apex of frons and base of clypeus with very dense, thin and exceptionally long straight whitish setae; antennal segments I and II with numerous black spinelike setae on dorsal surfaces and with dense spatulate white scales on ventral surfaces except basal one-fourth; segments III and IV with mixture of relatively scarce erect spinelike setae shorter than those on previous segments and dense semierect pale simple setae. Pronotum with two black spinelike setae on anterorlateral corners, sometimes with additional setae along anterior and posterior margins; fore coxa with row of black spinelike setae on anterior surface; femora typically with one or two incomplete rows of stiff spinelike setae along dorsal margin and several apical spines dorsally and ventrally; tibia with scattered black spines. Genital capsule with relatively long, thin, simple setae api<!--PageBreak--><!--PageBreak-->cally and near parameres. <italic>Structure</italic>: Head: Large, distinctly vertical, twice as high as length or height of pronotum (Figure <xref ref-type="fig" rid="F3">15</xref>); frons flat; vertex broad and almost flat, in frontal view at about same level as dorsal margin of eyes; eyes relatively small, not stylate, projecting well beyond lateral margins of pronotum; antennal fossa below ventral margin of eye; antennal segment I distinctly swollen, barrel-shaped, 2.5–3.5 × as wide as segment II, 1.5–2.4 × as long as wide (Figure <xref ref-type="fig" rid="F3">18</xref>); segment II gradually curved and somewhat flattened at apex, segments III-IV thin, segment III distinctly or at least slightly longer than any other antennal segment; labium stout, always surpassing hind coxa and reaching basal abdominal segments. Thorax: Pronotum with anterior margin slightly convex, flattened and weakly reflexed, lateral margins strongly convex and smoothly rounded, posterior margin flattened, straight or slightly concave; calli not delimited; exposed part of mesonotum large, slightly shorter than pronotal length, distinctly convex, gibbous in lateral view; scutellum not delimited from mesonotum; hemelytron reduced to undifferentiated, broadly rounded wing pad reaching extreme base of abdomen, somewhat convex in basal two-thirds, with flat apical edging; veins and claval suture absent; pronotum about 2.5–2.8 × as long as wing commissure; metathoracic spiracle surrounded by distinct microsculpture; scent gland evaporatory area roughly triangular, with flat peritreme (Figure <xref ref-type="fig" rid="F3">17</xref>); hind femur enlarged and somewhat flattened, distinctly surpassing apex of abdomen, pretarsus as in Figs <xref ref-type="fig" rid="F4">22</xref>, <xref ref-type="fig" rid="F4">23</xref>, with smoothly curved claws and fleshy, apically convergent parempodia, pulvilli absent. Abdomen constricted at base in lateral view and greatly expanded posterior to basal segments. <italic>Genitalia</italic>: genital capsule wide, heavily sclerotized, partly retracted into pregenital segments, without distinctive ornamentation or processes (Figure <xref ref-type="fig" rid="F4">24</xref>), ventral wall with narrow cone-shaped extension caudally, genital opening wide, oval; parameres of typical halticine shape, left paramere sickle-shaped, gradually curving and terminating with oblique T-shaped (Figs <xref ref-type="fig" rid="F6">30</xref>, <xref ref-type="fig" rid="F6">34</xref>) or harpoon-shaped (Figs <xref ref-type="fig" rid="F7">41</xref>, <xref ref-type="fig" rid="F7">44</xref>) blade; right paramere larger than left one, with long basal process, apically flattened and concave, flag-shaped, subquadrate in lateral view, with apical denticle on inner margin (Figs <xref ref-type="fig" rid="F6">33</xref>, <xref ref-type="fig" rid="F6">36</xref>, <xref ref-type="fig" rid="F7">43</xref>, <xref ref-type="fig" rid="F7">46</xref>); phallotheca of aedeagus (Figs <xref ref-type="fig" rid="F6">38</xref>, <xref ref-type="fig" rid="F6">40</xref>, <xref ref-type="fig" rid="F7">48</xref>, <xref ref-type="fig" rid="F7">50</xref>) voluminous, with dorsal wall entirely sclerotized, upturned apically, ventral wall sclerotized apically, membranous at base, equipped with pair of sclerotized and rounded subapical outgrowths at sides; ductus seminis relatively short, basal half membranous, coiled, with distinct sclerotized rings, apical half somewhat wider, straight and heavily sclerotized, terminating in horseshoe-shaped, sculptured secondary gonopore; endosoma without sclerites, membranous, folded, with several eversible, finely dentate and sometimes slightly sclerotized lobes (Figs <xref ref-type="fig" rid="F6">37</xref>, <xref ref-type="fig" rid="F6">39</xref>, <xref ref-type="fig" rid="F7">47</xref>, <xref ref-type="fig" rid="F7">49</xref>).</p><p><bold><italic>Female</italic></bold>. Similar to male in coloration, surface, and main structural details, but differing in structure and vestiture of antennal segments, abdomen strongly expanded at middle, and body proportions (Figs <xref ref-type="fig" rid="F2">8–10</xref>, <xref ref-type="fig" rid="F2">12</xref>, <xref ref-type="fig" rid="F2">13</xref>). Body larger on average, total length 2.9–4.5. <italic>Coloration</italic>: As in male but antennal segment I usually dirty yellow, rarely dark brown, segments III and IV black, sometimes partly or entirely dirty pale brown; femora entirely dirty yellow to dark brown with paler <!--PageBreak-->apices. <italic>Surface and vestiture</italic>: As in male, but frons and clypeus without long, thin, whitish setae and black spinelike setae; antennal segment I with regularly distributed, minute, black, adpressed simple setae and 6–12 spinelike setae on mesial surface; segments II-IV with mixture of relatively scarce erect black setae and dense, <!--PageBreak-->semierect, pale and thin simple setae. <italic>Structure</italic>: Similar to male, but antenna not modified, segment I short, slightly and uniformly swollen, at most twice as wide as second, segment II rod-shaped, straight; labium always reaching and usually surpassing hind coxa; abdomen more expanded at middle than in male, broadly oval in lateral and dorsal view. <italic>Genitalia</italic>: dorsal labiate plate of bursa copulatrix membranous, with inconspicuous anterior and posterior margins and medially recurved lateral margins, without additional sclerotization and microtrichia; sclerotized ring broadly oval to subtriangular, more or less strongly curved along longitudinal axis, sometimes with strongly and narrowly elongate apex (Figs <xref ref-type="fig" rid="F8">51–54</xref>); posterior wall membranous, with almost flat, minutely dentate or coarsely rugose interramal sclerites (Figs <xref ref-type="fig" rid="F9">55–58</xref>); inner margins of first gonapophyses vestibulum with simple and symmetrical, roughly triangular sclerites encircling vulva (Figure <xref ref-type="fig" rid="F9">63</xref>); first gonapophysis distinctly sagittate, second gonapophysis saber-shaped, gradually tapering.</p></tp:treatment-sec><tp:treatment-sec sec-type="distribution" id="SECID0E2TAG"><title>Distribution.</title><p>The subgenus is endemic to the Caucasus Mountains including Greater and Lesser Caucasus, and Armenian Highlands (Figure <xref ref-type="fig" rid="F10">64</xref>). Given the recent records of Caucasian halticines in the Pontic Mountains (<xref ref-type="bibr" rid="B4">Dursun and Kartal 2006</xref>), species of <italic><tp:taxon-name><tp:taxon-name-part taxon-name-part-type="genus" reg="Plumiger">Plumiger</tp:taxon-name-part></tp:taxon-name></italic> eventually might be found there.</p></tp:treatment-sec><tp:treatment-sec sec-type="discussion" id="SECID0EQUAG"><title>Discussion.</title><p>The striking sexual dimorphism in <italic><tp:taxon-name><tp:taxon-name-part taxon-name-part-type="genus" reg="Plumiger">Plumiger</tp:taxon-name-part></tp:taxon-name></italic> species and one of the main diagnostic features of the subgenus, is exhibited by the enlarged antennal segments I and II and their peculiar vestiture (Figs <xref ref-type="fig" rid="F3">18</xref>, <xref ref-type="fig" rid="F3">19</xref>). Males apparently use their antennae to grasp females during copulation in a manner similar to that of several other plant bug genera with sexually dimorphic antennae, e.g., <italic><tp:taxon-name><tp:taxon-name-part taxon-name-part-type="genus" reg="Harpocera">Harpocera</tp:taxon-name-part></tp:taxon-name></italic> Curtis, 1838 (<xref ref-type="bibr" rid="B8">Kullenberg 1944</xref>, <xref ref-type="bibr" rid="B13">Stork 1981</xref>) and <italic><tp:taxon-name><tp:taxon-name-part taxon-name-part-type="genus" reg="Spanagonicus">Spanagonicus</tp:taxon-name-part></tp:taxon-name></italic> Berg, 1883. The second antennal segment II of the latter genus is also equipped with spatulate setae that may have an adhesive function (<xref ref-type="bibr" rid="B9">Menard 2015</xref>).</p></tp:treatment-sec><tp:treatment-sec sec-type="natural history" id="SECID0E6VAG"><title>Natural history.</title><p>We swept specimens of <italic><tp:taxon-name><tp:taxon-name-part taxon-name-part-type="genus" reg="Plumiger">Plumiger</tp:taxon-name-part></tp:taxon-name></italic> in large numbers between 1950 and 2450 m a.s.l. in different grasslands and steppe habitats, viz. Ponto–Caucasian hay meadows, grass meadow-steppes, feather-grass steppes, and acid subalpine grasslands (Figs <xref ref-type="fig" rid="F1">1–4</xref>). <italic><tp:taxon-name><tp:taxon-name-part taxon-name-part-type="genus" reg="Myrmecophyes">Myrmecophyes</tp:taxon-name-part><tp:taxon-name-part taxon-name-part-type="species" reg="armeniacus">armeniacus</tp:taxon-name-part></tp:taxon-name></italic> and <italic><tp:taxon-name><tp:taxon-name-part taxon-name-part-type="genus" reg="Myrmecophyes">M.</tp:taxon-name-part><tp:taxon-name-part taxon-name-part-type="species" reg="heterocerus">heterocerus</tp:taxon-name-part></tp:taxon-name></italic> studied were associated with <tp:taxon-name><tp:taxon-name-part taxon-name-part-type="family">Poaceae</tp:taxon-name-part></tp:taxon-name>. Occasionally adults were found on species of <tp:taxon-name><tp:taxon-name-part taxon-name-part-type="family">Asteraceae</tp:taxon-name-part></tp:taxon-name>. Although no host records are available for <italic><tp:taxon-name><tp:taxon-name-part taxon-name-part-type="genus" reg="Myrmecophyes">M.</tp:taxon-name-part><tp:taxon-name-part taxon-name-part-type="species" reg="nasutus">nasutus</tp:taxon-name-part></tp:taxon-name></italic> and <italic><tp:taxon-name><tp:taxon-name-part taxon-name-part-type="genus" reg="Myrmecophyes">M.</tp:taxon-name-part><tp:taxon-name-part taxon-name-part-type="species" reg="tomi">tomi</tp:taxon-name-part></tp:taxon-name></italic> sp. n., the label data indicate that they are confined to highland grasslands. Nearly all species of <italic><tp:taxon-name><tp:taxon-name-part taxon-name-part-type="genus" reg="Myrmecophyes">Myrmecophyes</tp:taxon-name-part></tp:taxon-name></italic> s. str. with known host associations also utilize <tp:taxon-name><tp:taxon-name-part taxon-name-part-type="family">Poaceae</tp:taxon-name-part></tp:taxon-name>, typically occur in large numbers and are considered pests of pastures across highlands of Central Asia (<xref ref-type="bibr" rid="B1">Bykov 1971</xref>). In contrast, <italic><tp:taxon-name><tp:taxon-name-part taxon-name-part-type="genus" reg="Myrmecophyes">M.</tp:taxon-name-part><tp:taxon-name-part taxon-name-part-type="species" reg="trispiculus">trispiculus</tp:taxon-name-part></tp:taxon-name></italic> and <italic><tp:taxon-name><tp:taxon-name-part taxon-name-part-type="genus" reg="Myrmecophyes">M.</tp:taxon-name-part><tp:taxon-name-part taxon-name-part-type="species" reg="geniculatus">geniculatus</tp:taxon-name-part></tp:taxon-name></italic> feed on <italic><tp:taxon-name><tp:taxon-name-part taxon-name-part-type="genus" reg="Artemisia">Artemisia</tp:taxon-name-part></tp:taxon-name></italic> spp. (<xref ref-type="bibr" rid="B3">Drapolyuk and Kerzhner 2000</xref>).</p><p>Almost nothing is known about the phenology of <italic><tp:taxon-name><tp:taxon-name-part taxon-name-part-type="genus" reg="Plumiger">Plumiger</tp:taxon-name-part></tp:taxon-name></italic> species. Based on the presence of eggs in females, the ratio of males to females, and available collection dates, we speculate that <italic><tp:taxon-name><tp:taxon-name-part taxon-name-part-type="genus" reg="Myrmecophyes">M.</tp:taxon-name-part><tp:taxon-name-part taxon-name-part-type="species" reg="armeniacus">armeniacus</tp:taxon-name-part></tp:taxon-name></italic> and <italic><tp:taxon-name><tp:taxon-name-part taxon-name-part-type="genus" reg="Myrmecophyes">M.</tp:taxon-name-part><tp:taxon-name-part taxon-name-part-type="species" reg="heterocerus">heterocerus</tp:taxon-name-part></tp:taxon-name></italic> have one and two generations, respectively. More interesting are our observations of diurnal activity of Armenian <italic><tp:taxon-name><tp:taxon-name-part taxon-name-part-type="genus" reg="Myrmecophyes">Myrmecophyes</tp:taxon-name-part></tp:taxon-name></italic>. Despite maximal efforts in suitable habitats, we had little success in collecting at noon. The insects became active and started to move up the culm and leaves of grasses approximately two and a half hours before sunset (just after 18:00 in <!--PageBreak-->June). During the day, the bugs were close to the surface, hidden among lower parts of the grasses. This corresponds with our previous observations on other brachypterous halticines, viz. <italic><tp:taxon-name><tp:taxon-name-part taxon-name-part-type="genus" reg="Myrmecophyes">Myrmecophyes</tp:taxon-name-part></tp:taxon-name></italic> s. str., <italic><tp:taxon-name><tp:taxon-name-part taxon-name-part-type="genus" reg="Scirtetellus">Scirtetellus</tp:taxon-name-part></tp:taxon-name></italic>, and <italic><tp:taxon-name><tp:taxon-name-part taxon-name-part-type="genus" reg="Dimorphocoris">Dimorphocoris</tp:taxon-name-part></tp:taxon-name></italic> spp. in the high <!--PageBreak-->mountains of the Balkans and Central Asia. <xref ref-type="bibr" rid="B11">Schuh and Lattin (1980)</xref> reported plausible midmorning and late-afternoon peaks of activity for <italic><tp:taxon-name><tp:taxon-name-part taxon-name-part-type="genus" reg="Myrmecophyes">M.</tp:taxon-name-part><tp:taxon-name-part taxon-name-part-type="species" reg="oregonensis">oregonensis</tp:taxon-name-part></tp:taxon-name></italic> sampled southwest of Burns, Oregon.</p></tp:treatment-sec><tp:treatment-sec><!--Section generated to contain objects referenced in tp:taxon-treatment.--><fig id="F2" position="float" orientation="portrait"><label>Figures 5–13.</label><caption><p>Dorsal habitus of <tp:taxon-name><tp:taxon-name-part taxon-name-part-type="genus" reg="Myrmecophyes">Myrmecophyes</tp:taxon-name-part> (<tp:taxon-name-part taxon-name-part-type="subgenus" reg="Plumiger">Plumiger</tp:taxon-name-part>)</tp:taxon-name> species. <bold>5, 8</bold><italic><tp:taxon-name><tp:taxon-name-part taxon-name-part-type="genus" reg="Myrmecophyes">Myrmecophyes</tp:taxon-name-part><tp:taxon-name-part taxon-name-part-type="species" reg="armeniacus">armeniacus</tp:taxon-name-part></tp:taxon-name></italic> Drapolyuk, 1989 <bold>5</bold> male <bold>8</bold> female <bold>6, 9</bold><italic><tp:taxon-name><tp:taxon-name-part taxon-name-part-type="genus" reg="Myrmecophyes">Myrmecophyes</tp:taxon-name-part><tp:taxon-name-part taxon-name-part-type="species" reg="heterocerus">heterocerus</tp:taxon-name-part></tp:taxon-name></italic> Horváth, 1927 <bold>6</bold> male <bold>9</bold> female <bold>7, 10</bold><italic><tp:taxon-name><tp:taxon-name-part taxon-name-part-type="genus" reg="Myrmecophyes">Myrmecophyes</tp:taxon-name-part><tp:taxon-name-part taxon-name-part-type="species" reg="tomi">tomi</tp:taxon-name-part></tp:taxon-name></italic> sp. n. <bold>7</bold> male <bold>10</bold> female <bold>11–13</bold><italic><tp:taxon-name><tp:taxon-name-part taxon-name-part-type="genus" reg="Myrmecophyes">Myrmecophyes</tp:taxon-name-part><tp:taxon-name-part taxon-name-part-type="species" reg="nasutus">nasutus</tp:taxon-name-part></tp:taxon-name></italic> Drapolyuk, 1989 <bold>11</bold> male <bold>12</bold> pale female <bold>13</bold> dark female.</p></caption><graphic xmlns:xlink="http://www.w3.org/1999/xlink" xlink:href="zookeys-796-215-g002.jpg" position="float" orientation="portrait" xlink:type="simple" id="oo_242845.jpg"/></fig><fig id="F4" position="float" orientation="portrait"><label>Figures 20–25.</label><caption><p>Scanning electron micrographs. <bold>20, 21</bold> Vestiture of male antennal segments in <italic><tp:taxon-name><tp:taxon-name-part taxon-name-part-type="genus" reg="Myrmecophyes">Myrmecophyes</tp:taxon-name-part><tp:taxon-name-part taxon-name-part-type="species" reg="heterocerus">heterocerus</tp:taxon-name-part></tp:taxon-name></italic> Horváth, 1927 <bold>20</bold> segment I <bold>21</bold> segment II <bold>22, 23</bold> Pretarsus of <italic><tp:taxon-name><tp:taxon-name-part taxon-name-part-type="genus" reg="Myrmecophyes">Myrmecophyes</tp:taxon-name-part><tp:taxon-name-part taxon-name-part-type="species" reg="armeniacus">armeniacus</tp:taxon-name-part></tp:taxon-name></italic> Drapolyuk, 1989 <bold>24</bold> Genital segment of <italic><tp:taxon-name><tp:taxon-name-part taxon-name-part-type="genus" reg="Myrmecophyes">M.</tp:taxon-name-part><tp:taxon-name-part taxon-name-part-type="species" reg="heterocerus">heterocerus</tp:taxon-name-part></tp:taxon-name></italic> male <bold>25</bold> Abdomen of <italic><tp:taxon-name><tp:taxon-name-part taxon-name-part-type="genus" reg="Myrmecophyes">M.</tp:taxon-name-part><tp:taxon-name-part taxon-name-part-type="species" reg="armeniacus">armeniacus</tp:taxon-name-part></tp:taxon-name></italic> female.</p></caption><graphic xmlns:xlink="http://www.w3.org/1999/xlink" xlink:href="zookeys-796-215-g004.jpg" position="float" orientation="portrait" xlink:type="simple" id="oo_242848.jpg"/></fig><fig id="F6" position="float" orientation="portrait"><label>Figures 30–40.</label><caption><p>Male genitalia: <bold>30–32, 34–35</bold> Left paramere in lateral (<bold>30, 34</bold>) and dorsal (<bold>31, 32, 35</bold>) views <bold>30–32</bold><italic><tp:taxon-name><tp:taxon-name-part taxon-name-part-type="genus" reg="Myrmecophyes">Myrmecophyes</tp:taxon-name-part><tp:taxon-name-part taxon-name-part-type="species" reg="armeniacus">armeniacus</tp:taxon-name-part></tp:taxon-name></italic> Drapolyuk, 1989 <bold>34, 35</bold><italic><tp:taxon-name><tp:taxon-name-part taxon-name-part-type="genus" reg="Myrmecophyes">Myrmecophyes</tp:taxon-name-part><tp:taxon-name-part taxon-name-part-type="species" reg="heterocerus">heterocerus</tp:taxon-name-part></tp:taxon-name></italic> Horváth, 1927 <bold>33, 36</bold> Right paramere in dorsal view <bold>33</bold><italic><tp:taxon-name><tp:taxon-name-part taxon-name-part-type="genus" reg="Myrmecophyes">M.</tp:taxon-name-part><tp:taxon-name-part taxon-name-part-type="species" reg="armeniacus">armeniacus</tp:taxon-name-part></tp:taxon-name></italic><bold>36</bold><italic><tp:taxon-name><tp:taxon-name-part taxon-name-part-type="genus" reg="Myrmecophyes">M.</tp:taxon-name-part><tp:taxon-name-part taxon-name-part-type="species" reg="heterocerus">heterocerus</tp:taxon-name-part></tp:taxon-name></italic><bold>37–40</bold> Aedeagus in lateral view (<bold>38, 40</bold>) and with phallotheca detached from phallobase and partially expanded endosoma (<bold>37, 39</bold>) <bold>37, 38</bold><italic><tp:taxon-name><tp:taxon-name-part taxon-name-part-type="genus" reg="Myrmecophyes">M.</tp:taxon-name-part><tp:taxon-name-part taxon-name-part-type="species" reg="armeniacus">armeniacus</tp:taxon-name-part></tp:taxon-name></italic><bold>39, 40</bold><italic><tp:taxon-name><tp:taxon-name-part taxon-name-part-type="genus" reg="Myrmecophyes">M.</tp:taxon-name-part><tp:taxon-name-part taxon-name-part-type="species" reg="heterocerus">heterocerus</tp:taxon-name-part></tp:taxon-name></italic>. Abbreviations: <italic>outgr</italic> – rounded outgrowth at base of apical process of the left paramere.</p></caption><graphic xmlns:xlink="http://www.w3.org/1999/xlink" xlink:href="zookeys-796-215-g006.jpg" position="float" orientation="portrait" xlink:type="simple" id="oo_242850.jpg"/></fig><fig id="F7" position="float" orientation="portrait"><label>Figures 41–50.</label><caption><p>Male genitalia: <bold>41–42, 44–45</bold> Left paramere in dorsal (<bold>41, 44</bold>) and lateral (<bold>42, 45</bold>) views <bold>41, 42</bold><italic><tp:taxon-name><tp:taxon-name-part taxon-name-part-type="genus" reg="Myrmecophyes">Myrmecophyes</tp:taxon-name-part><tp:taxon-name-part taxon-name-part-type="species" reg="nasutus">nasutus</tp:taxon-name-part></tp:taxon-name></italic> Drapolyuk, 1989 <bold>44, 45</bold><italic><tp:taxon-name><tp:taxon-name-part taxon-name-part-type="genus" reg="Myrmecophyes">Myrmecophyes</tp:taxon-name-part><tp:taxon-name-part taxon-name-part-type="species" reg="tomi">tomi</tp:taxon-name-part></tp:taxon-name></italic> sp. n. <bold>43, 46</bold> Right paramere in dorsal view <bold>43</bold><italic><tp:taxon-name><tp:taxon-name-part taxon-name-part-type="genus" reg="Myrmecophyes">M.</tp:taxon-name-part><tp:taxon-name-part taxon-name-part-type="species" reg="nasutus">nasutus</tp:taxon-name-part></tp:taxon-name></italic><bold>46</bold><italic><tp:taxon-name><tp:taxon-name-part taxon-name-part-type="genus" reg="Myrmecophyes">M.</tp:taxon-name-part><tp:taxon-name-part taxon-name-part-type="species" reg="tomi">tomi</tp:taxon-name-part></tp:taxon-name></italic> sp. n. <bold>47–50</bold> Aedeagus in lateral view (<bold>48, 50</bold>) and with phallotheca detached from phallobase and partially expanded endosoma (<bold>47, 49</bold>) <bold>47, 48</bold><italic><tp:taxon-name><tp:taxon-name-part taxon-name-part-type="genus" reg="Myrmecophyes">M.</tp:taxon-name-part><tp:taxon-name-part taxon-name-part-type="species" reg="nasutus">nasutus</tp:taxon-name-part></tp:taxon-name></italic>, <bold>49, 50</bold><italic><tp:taxon-name><tp:taxon-name-part taxon-name-part-type="genus" reg="Myrmecophyes">M.</tp:taxon-name-part><tp:taxon-name-part taxon-name-part-type="species" reg="tomi">tomi</tp:taxon-name-part></tp:taxon-name></italic> sp. n. Abbreviations: <italic>dent</italic> –recurved denticle(s) of the left paramere, <italic>lob</italic> – slightly sclerotized lobes of endosoma.</p></caption><graphic xmlns:xlink="http://www.w3.org/1999/xlink" xlink:href="zookeys-796-215-g007.jpg" position="float" orientation="portrait" xlink:type="simple" id="oo_242851.jpg"/></fig><fig id="F3" position="float" orientation="portrait"><label>Figures 14–19.</label><caption><p>Scanning electron micrographs. <bold>14, 15</bold> Head and thorax in lateral view <bold>14</bold><italic><tp:taxon-name><tp:taxon-name-part taxon-name-part-type="genus" reg="Myrmecophyes">Myrmecophyes</tp:taxon-name-part><tp:taxon-name-part taxon-name-part-type="species" reg="armeniacus">armeniacus</tp:taxon-name-part></tp:taxon-name></italic> Drapolyuk, 1989, female <bold>15</bold><italic><tp:taxon-name><tp:taxon-name-part taxon-name-part-type="genus" reg="Myrmecophyes">Myrmecophyes</tp:taxon-name-part><tp:taxon-name-part taxon-name-part-type="species" reg="heterocerus">heterocerus</tp:taxon-name-part></tp:taxon-name></italic> Horváth, 1927, male <bold>16, 17</bold> Metathoracic scent gland evaporative area and spiracle <bold>16</bold><italic><tp:taxon-name><tp:taxon-name-part taxon-name-part-type="genus" reg="Myrmecophyes">M.</tp:taxon-name-part><tp:taxon-name-part taxon-name-part-type="species" reg="armeniacus">armeniacus</tp:taxon-name-part></tp:taxon-name></italic><bold>17</bold><italic><tp:taxon-name><tp:taxon-name-part taxon-name-part-type="genus" reg="Myrmecophyes">M.</tp:taxon-name-part><tp:taxon-name-part taxon-name-part-type="species" reg="heterocerus">heterocerus</tp:taxon-name-part></tp:taxon-name></italic><bold>18</bold> Head of <italic><tp:taxon-name><tp:taxon-name-part taxon-name-part-type="genus" reg="Myrmecophyes">M.</tp:taxon-name-part><tp:taxon-name-part taxon-name-part-type="species" reg="heterocerus">heterocerus</tp:taxon-name-part></tp:taxon-name></italic> male in lateral view <bold>19</bold> Antennal segment I of <italic><tp:taxon-name><tp:taxon-name-part taxon-name-part-type="genus" reg="Myrmecophyes">M.</tp:taxon-name-part><tp:taxon-name-part taxon-name-part-type="species" reg="heterocerus">heterocerus</tp:taxon-name-part></tp:taxon-name></italic> male.</p></caption><graphic xmlns:xlink="http://www.w3.org/1999/xlink" xlink:href="zookeys-796-215-g003.jpg" position="float" orientation="portrait" xlink:type="simple" id="oo_242847.jpg"/></fig><fig id="F8" position="float" orientation="portrait"><label>Figures 51–54.</label><caption><p>Dorsal labiate plate of bursa copulatrix: <bold>51</bold><italic><tp:taxon-name><tp:taxon-name-part taxon-name-part-type="genus" reg="Myrmecophyes">Myrmecophyes</tp:taxon-name-part><tp:taxon-name-part taxon-name-part-type="species" reg="armeniacus">armeniacus</tp:taxon-name-part></tp:taxon-name></italic> Drapolyuk, 1989, <bold>52</bold><italic><tp:taxon-name><tp:taxon-name-part taxon-name-part-type="genus" reg="Myrmecophyes">Myrmecophyes</tp:taxon-name-part><tp:taxon-name-part taxon-name-part-type="species" reg="tomi">tomi</tp:taxon-name-part></tp:taxon-name></italic> sp. n. <bold>53</bold><italic><tp:taxon-name><tp:taxon-name-part taxon-name-part-type="genus" reg="Myrmecophyes">Myrmecophyes</tp:taxon-name-part><tp:taxon-name-part taxon-name-part-type="species" reg="heterocerus">heterocerus</tp:taxon-name-part></tp:taxon-name></italic> Horváth, 1927 <bold>54</bold><italic><tp:taxon-name><tp:taxon-name-part taxon-name-part-type="genus" reg="Myrmecophyes">Myrmecophyes</tp:taxon-name-part><tp:taxon-name-part taxon-name-part-type="species" reg="nasutus">nasutus</tp:taxon-name-part></tp:taxon-name></italic> Drapolyuk, 1989.</p></caption><graphic xmlns:xlink="http://www.w3.org/1999/xlink" xlink:href="zookeys-796-215-g008.jpg" position="float" orientation="portrait" xlink:type="simple" id="oo_242852.jpg"/></fig><fig id="F9" position="float" orientation="portrait"><label>Figures 55–63.</label><caption><p>Female genitalia: <bold>55–58</bold> Posterior wall of bursa copulatrix <bold>55</bold><italic><tp:taxon-name><tp:taxon-name-part taxon-name-part-type="genus" reg="Myrmecophyes">Myrmecophyes</tp:taxon-name-part><tp:taxon-name-part taxon-name-part-type="species" reg="armeniacus">armeniacus</tp:taxon-name-part></tp:taxon-name></italic> Drapolyuk, 1989 <bold>56</bold><italic><tp:taxon-name><tp:taxon-name-part taxon-name-part-type="genus" reg="Myrmecophyes">Myrmecophyes</tp:taxon-name-part><tp:taxon-name-part taxon-name-part-type="species" reg="heterocerus">heterocerus</tp:taxon-name-part></tp:taxon-name></italic> Horváth, 1927 <bold>57</bold><italic><tp:taxon-name><tp:taxon-name-part taxon-name-part-type="genus" reg="Myrmecophyes">Myrmecophyes</tp:taxon-name-part><tp:taxon-name-part taxon-name-part-type="species" reg="nasutus">nasutus</tp:taxon-name-part></tp:taxon-name></italic> Drapolyuk, 1989 <bold>58</bold><italic><tp:taxon-name><tp:taxon-name-part taxon-name-part-type="genus" reg="Myrmecophyes">Myrmecophyes</tp:taxon-name-part><tp:taxon-name-part taxon-name-part-type="species" reg="tomi">tomi</tp:taxon-name-part></tp:taxon-name></italic> sp. n. <bold>59–62</bold> Sclerotized rings of dorsal labiate plate <bold>59</bold><italic><tp:taxon-name><tp:taxon-name-part taxon-name-part-type="genus" reg="Myrmecophyes">M.</tp:taxon-name-part><tp:taxon-name-part taxon-name-part-type="species" reg="armeniacus">armeniacus</tp:taxon-name-part></tp:taxon-name></italic><bold>60</bold><italic><tp:taxon-name><tp:taxon-name-part taxon-name-part-type="genus" reg="Myrmecophyes">M.</tp:taxon-name-part><tp:taxon-name-part taxon-name-part-type="species" reg="heterocerus">heterocerus</tp:taxon-name-part></tp:taxon-name></italic><bold>61</bold><italic><tp:taxon-name><tp:taxon-name-part taxon-name-part-type="genus" reg="Myrmecophyes">Myrmecophyes</tp:taxon-name-part><tp:taxon-name-part taxon-name-part-type="species" reg="nasutus">nasutus</tp:taxon-name-part></tp:taxon-name></italic><bold>62</bold><italic><tp:taxon-name><tp:taxon-name-part taxon-name-part-type="genus" reg="Myrmecophyes">M.</tp:taxon-name-part><tp:taxon-name-part taxon-name-part-type="species" reg="tomi">tomi</tp:taxon-name-part></tp:taxon-name></italic> sp. n. <bold>63</bold> Vulva of <italic><tp:taxon-name><tp:taxon-name-part taxon-name-part-type="genus" reg="Myrmecophyes">M.</tp:taxon-name-part><tp:taxon-name-part taxon-name-part-type="species" reg="heterocerus">heterocerus</tp:taxon-name-part></tp:taxon-name></italic>.</p></caption><graphic xmlns:xlink="http://www.w3.org/1999/xlink" xlink:href="zookeys-796-215-g009.jpg" position="float" orientation="portrait" xlink:type="simple" id="oo_242853.jpg"/></fig><fig id="F10" position="float" orientation="portrait"><label>Figure 64.</label><caption><p>Distribution map of <tp:taxon-name><tp:taxon-name-part taxon-name-part-type="genus" reg="Myrmecophyes">Myrmecophyes</tp:taxon-name-part> (<tp:taxon-name-part taxon-name-part-type="subgenus" reg="Plumiger">Plumiger</tp:taxon-name-part>)</tp:taxon-name> species. Key: ▲ <italic><tp:taxon-name><tp:taxon-name-part taxon-name-part-type="genus" reg="Myrmecophyes">Myrmecophyes</tp:taxon-name-part><tp:taxon-name-part taxon-name-part-type="species" reg="armeniacus">armeniacus</tp:taxon-name-part></tp:taxon-name></italic> Drapolyuk, 1989, ● <italic><tp:taxon-name><tp:taxon-name-part taxon-name-part-type="genus" reg="Myrmecophyes">Myrmecophyes</tp:taxon-name-part><tp:taxon-name-part taxon-name-part-type="species" reg="heterocerus">heterocerus</tp:taxon-name-part></tp:taxon-name></italic> Horváth, 1927, ■ <italic><tp:taxon-name><tp:taxon-name-part taxon-name-part-type="genus" reg="Myrmecophyes">Myrmecophyes</tp:taxon-name-part><tp:taxon-name-part taxon-name-part-type="species" reg="nasutus">nasutus</tp:taxon-name-part></tp:taxon-name></italic> Drapolyuk, 1989, ★ <italic><tp:taxon-name><tp:taxon-name-part taxon-name-part-type="genus" reg="Myrmecophyes">Myrmecophyes</tp:taxon-name-part><tp:taxon-name-part taxon-name-part-type="species" reg="tomi">tomi</tp:taxon-name-part></tp:taxon-name></italic> sp. n.</p></caption><graphic xmlns:xlink="http://www.w3.org/1999/xlink" xlink:href="zookeys-796-215-g010.jpg" position="float" orientation="portrait" xlink:type="simple" id="oo_242854.jpg"/></fig><fig id="F1" position="float" orientation="portrait"><label>Figures 1–4.</label><caption><p>Habitats and habitus images of live individuals of <tp:taxon-name><tp:taxon-name-part taxon-name-part-type="genus" reg="Myrmecophyes">Myrmecophyes</tp:taxon-name-part> (<tp:taxon-name-part taxon-name-part-type="subgenus" reg="Plumiger">Plumiger</tp:taxon-name-part>)</tp:taxon-name> species. <bold>1, 2</bold> Typical habitats of Armenian <tp:taxon-name><tp:taxon-name-part taxon-name-part-type="genus" reg="Myrmecophyes">Myrmecophyes</tp:taxon-name-part> (<tp:taxon-name-part taxon-name-part-type="subgenus" reg="Plumiger">Plumiger</tp:taxon-name-part>)</tp:taxon-name> species <bold>3, 4</bold><italic><tp:taxon-name><tp:taxon-name-part taxon-name-part-type="genus" reg="Myrmecophyes">Myrmecophyes</tp:taxon-name-part><tp:taxon-name-part taxon-name-part-type="species" reg="armeniacus">armeniacus</tp:taxon-name-part></tp:taxon-name></italic> Drapolyuk, 1989 <bold>3</bold> female <bold>4</bold> male.</p></caption><graphic xmlns:xlink="http://www.w3.org/1999/xlink" xlink:href="zookeys-796-215-g001.jpg" position="float" orientation="portrait" xlink:type="simple" id="oo_242844.jpg"/></fig></tp:treatment-sec><ref-list><ref id="B1"><mixed-citation xmlns:xlink="http://www.w3.org/1999/xlink" xlink:type="simple"><person-group><name name-style="western"><surname>Bykov</surname><given-names>AA</given-names></name></person-group> (<year>1971</year>) <article-title>Plant bugs of the genus <italic><tp:taxon-name><tp:taxon-name-part taxon-name-part-type="genus">Myrmecophyes</tp:taxon-name-part></tp:taxon-name></italic> Fieb. (<tp:taxon-name><tp:taxon-name-part taxon-name-part-type="suborder">Heteroptera</tp:taxon-name-part></tp:taxon-name>, <tp:taxon-name><tp:taxon-name-part taxon-name-part-type="family">Miridae</tp:taxon-name-part></tp:taxon-name>) in the fauna of the Tien-Shan and the Pamir-Alai.</article-title><source>Entomologicheskoe Obozrenie</source><volume>59</volume>: <fpage>870</fpage>–<lpage>881</lpage>. [In Russian]</mixed-citation></ref><ref id="B11"><mixed-citation xmlns:xlink="http://www.w3.org/1999/xlink" xlink:type="simple"><person-group><name name-style="western"><surname>Schuh</surname><given-names>RT</given-names></name><name name-style="western"><surname>Lattin</surname><given-names>JD</given-names></name></person-group> (<year>1980</year>) <italic><tp:taxon-name><tp:taxon-name-part taxon-name-part-type="genus">Myrmecophyes</tp:taxon-name-part><tp:taxon-name-part taxon-name-part-type="species">oregonensis</tp:taxon-name-part></tp:taxon-name></italic>, a new species of <tp:taxon-name><tp:taxon-name-part taxon-name-part-type="tribe">Halticini</tp:taxon-name-part></tp:taxon-name> (<tp:taxon-name><tp:taxon-name-part taxon-name-part-type="order">Hemiptera</tp:taxon-name-part></tp:taxon-name>, <tp:taxon-name><tp:taxon-name-part taxon-name-part-type="family">Miridae</tp:taxon-name-part></tp:taxon-name>) from the western United States. American Museum Novitates 2697: 1–11.</mixed-citation></ref><ref id="B2"><mixed-citation xmlns:xlink="http://www.w3.org/1999/xlink" xlink:type="simple"><person-group><name name-style="western"><surname>Drapolyuk</surname><given-names>IS</given-names></name></person-group> (<year>1989</year>) <article-title>Species of the genus <italic><tp:taxon-name><tp:taxon-name-part taxon-name-part-type="genus">Myrmecophyes</tp:taxon-name-part></tp:taxon-name></italic> Fieb. (<tp:taxon-name><tp:taxon-name-part taxon-name-part-type="suborder">Heteroptera</tp:taxon-name-part></tp:taxon-name>, <tp:taxon-name><tp:taxon-name-part taxon-name-part-type="family">Miridae</tp:taxon-name-part></tp:taxon-name>) from the Caucasus.</article-title><source>Entomologicheskoe Obozrenie</source><volume>68</volume>: <fpage>125</fpage>–<lpage>135</lpage>. [In Russian; English translation: Entomological Review 68: 90–100]</mixed-citation></ref><ref id="B3"><mixed-citation xmlns:xlink="http://www.w3.org/1999/xlink" xlink:type="simple"><person-group><name name-style="western"><surname>Drapolyuk</surname><given-names>IS</given-names></name><name name-style="western"><surname>Kerzhner</surname><given-names>IM</given-names></name></person-group> (<year>2000</year>) New species of <italic><tp:taxon-name><tp:taxon-name-part taxon-name-part-type="genus">Orthocephalus</tp:taxon-name-part></tp:taxon-name></italic> and <italic><tp:taxon-name><tp:taxon-name-part taxon-name-part-type="genus">Myrmecophyes</tp:taxon-name-part></tp:taxon-name></italic> from Kazakhstan, Uzbekistan and Turkmenistan (<tp:taxon-name><tp:taxon-name-part taxon-name-part-type="suborder">Heteroptera</tp:taxon-name-part></tp:taxon-name>: <tp:taxon-name><tp:taxon-name-part taxon-name-part-type="family">Miridae</tp:taxon-name-part></tp:taxon-name>). Zoosystematica Rossica 8(2)[1999]: 301–305.</mixed-citation></ref><ref id="B7"><mixed-citation xmlns:xlink="http://www.w3.org/1999/xlink" xlink:type="simple"><person-group><name name-style="western"><surname>Konstantinov</surname><given-names>FV</given-names></name><name name-style="western"><surname>Luo</surname><given-names>Z</given-names></name><name name-style="western"><surname>Vinokurov</surname><given-names>NN</given-names></name></person-group> (<year>2013</year>) <article-title>Two new species, new synonymies, and new records of plant bugs (<tp:taxon-name><tp:taxon-name-part taxon-name-part-type="order">Hemiptera</tp:taxon-name-part></tp:taxon-name>: <tp:taxon-name><tp:taxon-name-part taxon-name-part-type="suborder">Heteroptera</tp:taxon-name-part></tp:taxon-name>: <tp:taxon-name><tp:taxon-name-part taxon-name-part-type="family">Miridae</tp:taxon-name-part></tp:taxon-name>) from Northwestern China.</article-title><source>Zootaxa</source><volume>3666</volume>(<issue>2</issue>): <fpage>203</fpage>–<lpage>220</lpage>. <ext-link xlink:type="simple" ext-link-type="doi" xlink:href="10.11646/zootaxa.3666.2.6">https://doi.org/10.11646/zootaxa.3666.2.6</ext-link></mixed-citation></ref><ref id="B4"><mixed-citation xmlns:xlink="http://www.w3.org/1999/xlink" xlink:type="simple"><person-group><name name-style="western"><surname>Dursun</surname><given-names>A</given-names></name><name name-style="western"><surname>Kartal</surname><given-names>V</given-names></name></person-group> (<year>2006</year>) <italic><tp:taxon-name><tp:taxon-name-part taxon-name-part-type="genus">Scirtetellus</tp:taxon-name-part><tp:taxon-name-part taxon-name-part-type="species">vittatus</tp:taxon-name-part></tp:taxon-name></italic> Kiritshenko, 1951 (<tp:taxon-name><tp:taxon-name-part taxon-name-part-type="suborder">Heteroptera</tp:taxon-name-part></tp:taxon-name>: <tp:taxon-name><tp:taxon-name-part taxon-name-part-type="family">Miridae</tp:taxon-name-part></tp:taxon-name>) üzerine bir araştırma. Turkish Journal of Entomology 30(3): 235–240.</mixed-citation></ref><ref id="B8"><mixed-citation xmlns:xlink="http://www.w3.org/1999/xlink" xlink:type="simple"><person-group><name name-style="western"><surname>Kullenberg</surname><given-names>B</given-names></name></person-group> (<year>1944</year>) <article-title>Studien über die Biologie der Capsiden.</article-title><source>Zoologiska Bidrag från Uppsala</source><volume>23</volume>: <fpage>1</fpage>–<lpage>522</lpage>.</mixed-citation></ref><ref id="B13"><mixed-citation xmlns:xlink="http://www.w3.org/1999/xlink" xlink:type="simple"><person-group><name name-style="western"><surname>Stork</surname><given-names>NE</given-names></name></person-group> (<year>1981</year>) <article-title>The structure and function of the adhesive organs on the antennae of male <italic><tp:taxon-name><tp:taxon-name-part taxon-name-part-type="genus">Harpocera</tp:taxon-name-part><tp:taxon-name-part taxon-name-part-type="species">thoracica</tp:taxon-name-part></tp:taxon-name></italic> (Fallén) (<tp:taxon-name><tp:taxon-name-part taxon-name-part-type="family">Miridae</tp:taxon-name-part></tp:taxon-name>; <tp:taxon-name><tp:taxon-name-part taxon-name-part-type="order">Hemiptera</tp:taxon-name-part></tp:taxon-name>).</article-title><source>Journal of Natural History</source><volume>15</volume>(<issue>4</issue>): <fpage>639</fpage>–<lpage>644</lpage>. <ext-link xlink:type="simple" ext-link-type="doi" xlink:href="10.1080/00222938100770451">https://doi.org/10.1080/00222938100770451</ext-link></mixed-citation></ref><ref id="B9"><mixed-citation xmlns:xlink="http://www.w3.org/1999/xlink" xlink:type="simple"><person-group><name name-style="western"><surname>Menard</surname><given-names>KL</given-names></name></person-group> (<year>2015</year>) <article-title>A review of the genus <italic><tp:taxon-name><tp:taxon-name-part taxon-name-part-type="genus">Spanagonicus</tp:taxon-name-part></tp:taxon-name></italic> Berg (<tp:taxon-name><tp:taxon-name-part taxon-name-part-type="order">Hemiptera</tp:taxon-name-part></tp:taxon-name>: <tp:taxon-name><tp:taxon-name-part taxon-name-part-type="family">Miridae</tp:taxon-name-part></tp:taxon-name>: <tp:taxon-name><tp:taxon-name-part taxon-name-part-type="subfamily">Phylinae</tp:taxon-name-part></tp:taxon-name>: <tp:taxon-name>Nasocorini</tp:taxon-name>) with the description of novel antennal characters, the description of a new species from Central America, and a key to currently known taxa.</article-title><source>Zootaxa</source><volume>3973</volume>(<issue>1</issue>): <fpage>139</fpage>–<lpage>158</lpage>. <ext-link xlink:type="simple" ext-link-type="doi" xlink:href="10.11646/zootaxa.3973.1.5">https://doi.org/10.11646/zootaxa.3973.1.5</ext-link></mixed-citation></ref></ref-list></tp:taxon-treatment>
