# Supplementary material for: Review of the subgenus Plumiger of Myrmecophyes, with description of a new species (Heteroptera, Miridae, Halticini)
Source: Zookeys. 2018 Nov 15;(796):215–39. doi: 10.3897/zookeys.796.21877 (PMC6256130; doi:10.3897/zookeys.796.21877)
Supplement: XML Treatment for Myrmecophyes armeniacus [file zookeys.796.21877-treatment2.xml]

<!DOCTYPE tp:taxon-treatment
  PUBLIC "-//TaxonX//DTD Taxonomic Treatment Publishing DTD v0 20100105//EN" "tax-treatment-NSO.dtd">
<tp:taxon-treatment xmlns:tp="http://www.plazi.org/taxpub"><tp:treatment-meta><kwd-group><label>Taxon classification</label><kwd><named-content xmlns:xlink="http://www.w3.org/1999/xlink" content-type="kingdom">Animalia</named-content></kwd><kwd><named-content xmlns:xlink="http://www.w3.org/1999/xlink" content-type="order">Hemiptera</named-content></kwd><kwd><named-content xmlns:xlink="http://www.w3.org/1999/xlink" content-type="family">Miridae</named-content></kwd></kwd-group><mixed-citation publication-type="journal"><person-group><name><surname>Konstantinov</surname><given-names>Fedor V.</given-names></name><name><surname>Simov</surname><given-names>Nikolay</given-names></name></person-group><article-title>Review of the subgenus <tp:taxon-name><tp:taxon-name-part taxon-name-part-type="subgenus" reg="Plumiger">Plumiger</tp:taxon-name-part></tp:taxon-name> of <italic><tp:taxon-name><tp:taxon-name-part taxon-name-part-type="genus" reg="Myrmecophyes">Myrmecophyes</tp:taxon-name-part></tp:taxon-name></italic>, with description of a new species (<tp:taxon-name><tp:taxon-name-part taxon-name-part-type="suborder">Heteroptera</tp:taxon-name-part></tp:taxon-name>, <tp:taxon-name><tp:taxon-name-part taxon-name-part-type="family">Miridae</tp:taxon-name-part></tp:taxon-name>, <tp:taxon-name><tp:taxon-name-part taxon-name-part-type="tribe">Halticini</tp:taxon-name-part></tp:taxon-name>)</article-title><source>Zookeys</source><day>15</day><month>11</month><year>2018</year><volume>2018</volume><issue>796</issue><fpage>215</fpage><lpage>239</lpage><pub-id pub-id-type="doi">10.3897/zookeys.796.21877</pub-id></mixed-citation></tp:treatment-meta><tp:nomenclature><tp:taxon-name>
              <tp:taxon-name-part taxon-name-part-type="genus" reg="Myrmecophyes">Myrmecophyes</tp:taxon-name-part>
              <tp:taxon-name-part taxon-name-part-type="species" reg="armeniacus">armeniacus</tp:taxon-name-part>
            </tp:taxon-name><tp:taxon-authority>Drapolyuk, 1989</tp:taxon-authority><xref ref-type="fig" rid="F2">Figs 5</xref><xref ref-type="fig" rid="F2">, 8</xref><xref ref-type="fig" rid="F3">, 14</xref><xref ref-type="fig" rid="F3">, 16</xref><xref ref-type="fig" rid="F4">, 22</xref><xref ref-type="fig" rid="F4">, 23</xref><xref ref-type="fig" rid="F4">, 25</xref><xref ref-type="fig" rid="F5">, 26</xref><xref ref-type="fig" rid="F6">, 30–33</xref><xref ref-type="fig" rid="F6">, 37</xref><xref ref-type="fig" rid="F6">, 38</xref><xref ref-type="fig" rid="F8">, 51</xref><xref ref-type="fig" rid="F9">, 55</xref><xref ref-type="fig" rid="F9">, 59</xref><xref ref-type="fig" rid="F10">, 64</xref><tp:nomenclature-citation-list><tp:nomenclature-citation><tp:taxon-name><tp:taxon-name-part taxon-name-part-type="genus" reg="Myrmecophyes">Myrmecophyes</tp:taxon-name-part> (<tp:taxon-name-part taxon-name-part-type="subgenus" reg="Plumiger">Plumiger</tp:taxon-name-part>) <tp:taxon-name-part taxon-name-part-type="species" reg="armeniacus">armeniacus</tp:taxon-name-part></tp:taxon-name><comment>Dapolyuk, 1989: 125; figs 51, 55.</comment></tp:nomenclature-citation></tp:nomenclature-citation-list></tp:nomenclature><tp:treatment-sec sec-type="material" id="SECID0EPMBG"><title>Material examined.</title><p><bold>Holotype</bold>: <bold>TURKEY: Kars</bold>: Kars, <named-content xmlns:xlink="http://www.w3.org/1999/xlink" content-type="dwc:verbatimCoordinates" xlink:type="simple"><named-content content-type="geo-json" specific-use="{&#34;type&#34;:&#34;Point&#34;,&#34;coordinates&#34;:[43.066660,40.583330]}" id="NCID0E3MBG" xlink:type="simple">40.58333°N, 43.06666°E</named-content></named-content>, 04 Jun 1915, Olsufiev, 1♀ (AMNH_PBI 00261681) (<named-content xmlns:xlink="http://www.w3.org/1999/xlink" content-type="dwc:institutional_code" xlink:type="simple">ZISP</named-content>). <bold>Paratypes</bold>: <bold>ARMENIA: Shirak</bold>: Gyumri [Leninakan], <named-content xmlns:xlink="http://www.w3.org/1999/xlink" content-type="dwc:verbatimCoordinates" xlink:type="simple"><named-content content-type="geo-json" specific-use="{&#34;type&#34;:&#34;Point&#34;,&#34;coordinates&#34;:[43.833330,40.783330]}" id="NCID0ENNBG" xlink:type="simple">40.78333°N, 43.83333°E</named-content></named-content>, 16 Jul 1940, Esterberg, 1♀ (AMNH_PBI 00261680) (<named-content xmlns:xlink="http://www.w3.org/1999/xlink" content-type="dwc:institutional_code" xlink:type="simple">ZISP</named-content>).</p></tp:treatment-sec><tp:treatment-sec sec-type="material" id="SECID0EXNBG"><title>Other specimens examined:</title><p><bold>ARMENIA: Gegharkunik</bold>: N coast of Sevan Lake, Artanish – Shorzha Rd, <named-content xmlns:xlink="http://www.w3.org/1999/xlink" content-type="dwc:verbatimCoordinates" xlink:type="simple"><named-content content-type="geo-json" specific-use="{&#34;type&#34;:&#34;Point&#34;,&#34;coordinates&#34;:[45.328200,40.501090]}" id="NCID0ECOBG" xlink:type="simple">40.50109°N, 45.3282°E</named-content></named-content>, 1962 m, 14 Jun 2017, F. Konstantinov &amp; N. Simov, (<tp:taxon-name><tp:taxon-name-part taxon-name-part-type="family">Poaceae</tp:taxon-name-part></tp:taxon-name>), 15♂ (AMNH_PBI 00343264-AMNH_PBI 00343277, AMNH_PBI 00343331), 70♀ (AMNH_PBI 00343249-AMNH_PBI 00343263, AMNH_PBI 00343232-AMNH_PBI 00343248, AMNH_PBI 00343196-AMNH_PBI 00343231, AMNH_PBI 00343330, AMNH_PBI 00343376) (<named-content xmlns:xlink="http://www.w3.org/1999/xlink" content-type="dwc:institutional_code" xlink:type="simple">ZISP</named-content>); 16♂, 49♀ (<named-content xmlns:xlink="http://www.w3.org/1999/xlink" content-type="dwc:institutional_code" xlink:type="simple">SOFM</named-content>). N coast of Sevan Lake, Karmir Pass, 4 km ENE of Aghberk, <named-content xmlns:xlink="http://www.w3.org/1999/xlink" content-type="dwc:verbatimCoordinates" xlink:type="simple"><named-content content-type="geo-json" specific-use="{&#34;type&#34;:&#34;Point&#34;,&#34;coordinates&#34;:[45.299030,40.563280]}" id="NCID0EZOBG" xlink:type="simple">40.56328°N, 45.29903°E</named-content></named-content>, 2190 m, 15 Jun 2017, F. Konstantinov &amp; N. Simov, (<tp:taxon-name><tp:taxon-name-part taxon-name-part-type="family">Poaceae</tp:taxon-name-part></tp:taxon-name>), 2♂ (AMNH_PBI 00343351, AMNH_PBI 00343352), 1♀ (AMNH_PBI 00343327) (<named-content xmlns:xlink="http://www.w3.org/1999/xlink" content-type="dwc:institutional_code" xlink:type="simple">ZISP</named-content>); 6♂, 9♀ (<named-content xmlns:xlink="http://www.w3.org/1999/xlink" content-type="dwc:institutional_code" xlink:type="simple">SOFM</named-content>). W coast of Sevan Lake, 2 km ESE of Semyonovka, <named-content xmlns:xlink="http://www.w3.org/1999/xlink" content-type="dwc:verbatimCoordinates" xlink:type="simple"><named-content content-type="geo-json" specific-use="{&#34;type&#34;:&#34;Point&#34;,&#34;coordinates&#34;:[44.923360,40.650740]}" id="NCID0EQPBG" xlink:type="simple">40.65074°N, 44.92336°E</named-content></named-content>, 2123 m, 15 Jun 2017, F. Konstantinov &amp; N. Simov, (<tp:taxon-name><tp:taxon-name-part taxon-name-part-type="family">Poaceae</tp:taxon-name-part></tp:taxon-name>), 24♂ (AMNH_PBI 00343278-AMNH_PBI 00343285, AMNH_PBI 00343288-AMNH_PBI 00343301, AMNH_PBI 00343332, AMNH_PBI 00343334), 25♀ (AMNH_PBI 00343302-AMNH_PBI 00343312, AMNH_PBI 00343314-AMNH_PBI 00343325, AMNH_PBI 00343333, AMNH_PBI 00343328) (<named-content xmlns:xlink="http://www.w3.org/1999/xlink" content-type="dwc:institutional_code" xlink:type="simple">ZISP</named-content>); 25♂, 34♀ (<named-content xmlns:xlink="http://www.w3.org/1999/xlink" content-type="dwc:institutional_code" xlink:type="simple">SOFM</named-content>).</p></tp:treatment-sec><tp:treatment-sec sec-type="diagnosis" id="SECID0EEQBG"><title>Diagnosis.</title><p>Size large, clypeus straight, not bulging apically in either sex (Figs <xref ref-type="fig" rid="F3">14</xref>, <xref ref-type="fig" rid="F5">26</xref>), head and abdomen not shiny (Figs <xref ref-type="fig" rid="F2">5</xref>, <xref ref-type="fig" rid="F2">8</xref>), antennal segment II in male shorter than width of pronotum; shape of the left paramere as in Figs <xref ref-type="fig" rid="F6">30–32</xref>, lobes of aedeagus membranous (Figure <xref ref-type="fig" rid="F6">37</xref>), and sclerotized rings of dorsal labiate plate broadly oval (Figs <xref ref-type="fig" rid="F8">51</xref>, <xref ref-type="fig" rid="F9">55</xref>).</p></tp:treatment-sec><tp:treatment-sec sec-type="remarks" id="SECID0EKRBG"><title>Remarks.</title><p>Males of <italic><tp:taxon-name><tp:taxon-name-part taxon-name-part-type="genus" reg="Myrmecophyes">M.</tp:taxon-name-part><tp:taxon-name-part taxon-name-part-type="species" reg="armeniacus">armeniacus</tp:taxon-name-part></tp:taxon-name></italic> are most similar to <italic><tp:taxon-name><tp:taxon-name-part taxon-name-part-type="genus" reg="Myrmecophyes">M.</tp:taxon-name-part><tp:taxon-name-part taxon-name-part-type="species" reg="heterocerus">heterocerus</tp:taxon-name-part></tp:taxon-name></italic> in structure of the head and male genitalia, but the latter species can be distinguished by the smaller size, shiny head and abdomen, and structure of the left paramere with the apical process narrowing before the T-shaped blade and equipped with a prominent outgrowth at base (compare Figs <xref ref-type="fig" rid="F6">30</xref>, <xref ref-type="fig" rid="F6">34</xref>). Females of <italic><tp:taxon-name><tp:taxon-name-part taxon-name-part-type="genus" reg="Myrmecophyes">M.</tp:taxon-name-part><tp:taxon-name-part taxon-name-part-type="species" reg="armeniacus">armeniacus</tp:taxon-name-part></tp:taxon-name></italic> and <italic><tp:taxon-name><tp:taxon-name-part taxon-name-part-type="genus" reg="Myrmecophyes">M.</tp:taxon-name-part><tp:taxon-name-part taxon-name-part-type="species" reg="nasutus">nasutus</tp:taxon-name-part></tp:taxon-name></italic> are roughly similar in size and vestiture, and the surface of the dorsum is not shiny; these species can be separated by their differently shaped sclerotized rings (compare Figs <xref ref-type="fig" rid="F8">51</xref>, <xref ref-type="fig" rid="F8">54</xref>).</p></tp:treatment-sec><tp:treatment-sec sec-type="redescription" id="SECID0EMTBG"><title>Redescription.</title><p><bold><italic>Male</italic></bold>. Total length 3.4–3.7. <italic>Coloration</italic>: (Figure <xref ref-type="fig" rid="F2">5</xref>): entirely black, with whitish transverse stripe along apex of wing pad; fore and middle femora usually, hind femur rarely with pale brown apices. <italic>Surface and vestiture</italic>: Dorsum matt, head and abdomen at most moderately shiny; vestiture as in subgeneric description. <italic>Structure</italic>: Body 3.9–4.2 × as long as width of pronotum at middle. Head: Clypeus not bulging (Figure <xref ref-type="fig" rid="F5">26</xref>), flat at base and slightly convex in apical part, with apical margin straight; vertex 1.8–2.0 × as wide as eye; antennal segment I strongly swollen, short, 0.8–0.9 × as long as length of pronotum, segment II slightly curved and widened apically, rather short, 1.4–1.5 × as long as I, 0.8 × as long as width of pronotum at middle, and 0.6 × as long as width of head; segment III more than 2.8–2.9 × as long as II and distinctly longer than I and II combined; segment IV about 1.5 × as long as II. Thorax: Pronotum at middle 1.3 × as wide as long, 0.7–0.8 × as wide as head; hind tibia 3.6–4.0 × as long as width of pronotum at middle. <italic>Genitalia</italic>: genital capsule comparatively small, about 0.3 of abdomen; left paramere sickle-shaped, thin, apical process of uniform width along entire length, long, somewhat sinuate, flattened, ending with characteristic oblique T-shaped blade; body of paramere with small but distinct rounded outgrowth at base of apical process with long setae (Figs <xref ref-type="fig" rid="F6">30–32</xref>); right paramere typically flag-shaped, somewhat larger than in <italic><tp:taxon-name><tp:taxon-name-part taxon-name-part-type="genus" reg="Myrmecophyes">M.</tp:taxon-name-part><tp:taxon-name-part taxon-name-part-type="species" reg="heterocerus">heterocerus</tp:taxon-name-part></tp:taxon-name></italic> (Figure <xref ref-type="fig" rid="F6">33</xref>); endosoma of aedeagus voluminous, folded, entirely membranous, with several small, minutely dentate eversible lobes (Figs <xref ref-type="fig" rid="F6">37</xref>, <xref ref-type="fig" rid="F6">38</xref>).</p><p><bold><italic>Female</italic></bold>. Body large, total length 3.9–4.1. <italic>Coloration</italic>: As in male, but antennal segment I and femora ranging from uniformly rust brown to totally black (Figure <xref ref-type="fig" rid="F2">8</xref>). <italic>Surface and vestiture</italic>: As in subgeneric description; dorsum matt, head and abdomen at most moderately shiny; frons and vertex with few erect spinelike setae; antennal segment I with 6–8 similar setae on mesial surface. <italic>Structure</italic>: Body 4.4–4.6 × as long as width of pronotum at middle. Head: Vertex 1.9–2.1 × as wide as eye; antennal segment I 0.8 × as long as length of pronotum, segment II 1.9–2.1 × as long as I, 1.1–1.2 × as long as width of pronotum at middle, and 0.8–0.9 × as long as width of head; segment III 1.5–1.6 × as long as II; segment IV equal to II in length. Thorax: Pronotum at middle 1.3–1.4 × as wide as long, 0.7–0.8 × as wide as head; hind tibia 3.3–3.5 × as long as width of pronotum at middle. <italic>Genitalia</italic>: Sclerotized rings of <!--PageBreak--><!--PageBreak-->dorsal labiate plate broadly oval (Figs <xref ref-type="fig" rid="F8">51</xref>, <xref ref-type="fig" rid="F9">59</xref>), interramal sclerites of posterior wall almost flat, densely covered with minute denticles (Figure <xref ref-type="fig" rid="F9">55</xref>).</p></tp:treatment-sec><tp:treatment-sec sec-type="distribution" id="SECID0EOWBG"><title>Distribution.</title><p>The current distribution of <italic><tp:taxon-name><tp:taxon-name-part taxon-name-part-type="genus" reg="Myrmecophyes">M.</tp:taxon-name-part><tp:taxon-name-part taxon-name-part-type="species" reg="armeniacus">armeniacus</tp:taxon-name-part></tp:taxon-name></italic> spans a distance of less than 200 km from northeastern Turkey in the west to northwestern Armenia in the east (Figure <xref ref-type="fig" rid="F10">64</xref>).</p></tp:treatment-sec><tp:treatment-sec><!--Section generated to contain objects referenced in tp:taxon-treatment.--><fig id="F2" position="float" orientation="portrait"><label>Figures 5–13.</label><caption><p>Dorsal habitus of <tp:taxon-name><tp:taxon-name-part taxon-name-part-type="genus" reg="Myrmecophyes">Myrmecophyes</tp:taxon-name-part> (<tp:taxon-name-part taxon-name-part-type="subgenus" reg="Plumiger">Plumiger</tp:taxon-name-part>)</tp:taxon-name> species. <bold>5, 8</bold><italic><tp:taxon-name><tp:taxon-name-part taxon-name-part-type="genus" reg="Myrmecophyes">Myrmecophyes</tp:taxon-name-part><tp:taxon-name-part taxon-name-part-type="species" reg="armeniacus">armeniacus</tp:taxon-name-part></tp:taxon-name></italic> Drapolyuk, 1989 <bold>5</bold> male <bold>8</bold> female <bold>6, 9</bold><italic><tp:taxon-name><tp:taxon-name-part taxon-name-part-type="genus" reg="Myrmecophyes">Myrmecophyes</tp:taxon-name-part><tp:taxon-name-part taxon-name-part-type="species" reg="heterocerus">heterocerus</tp:taxon-name-part></tp:taxon-name></italic> Horváth, 1927 <bold>6</bold> male <bold>9</bold> female <bold>7, 10</bold><italic><tp:taxon-name><tp:taxon-name-part taxon-name-part-type="genus" reg="Myrmecophyes">Myrmecophyes</tp:taxon-name-part><tp:taxon-name-part taxon-name-part-type="species" reg="tomi">tomi</tp:taxon-name-part></tp:taxon-name></italic> sp. n. <bold>7</bold> male <bold>10</bold> female <bold>11–13</bold><italic><tp:taxon-name><tp:taxon-name-part taxon-name-part-type="genus" reg="Myrmecophyes">Myrmecophyes</tp:taxon-name-part><tp:taxon-name-part taxon-name-part-type="species" reg="nasutus">nasutus</tp:taxon-name-part></tp:taxon-name></italic> Drapolyuk, 1989 <bold>11</bold> male <bold>12</bold> pale female <bold>13</bold> dark female.</p></caption><graphic xmlns:xlink="http://www.w3.org/1999/xlink" xlink:href="zookeys-796-215-g002.jpg" position="float" orientation="portrait" xlink:type="simple" id="oo_242845.jpg"/></fig><fig id="F3" position="float" orientation="portrait"><label>Figures 14–19.</label><caption><p>Scanning electron micrographs. <bold>14, 15</bold> Head and thorax in lateral view <bold>14</bold><italic><tp:taxon-name><tp:taxon-name-part taxon-name-part-type="genus" reg="Myrmecophyes">Myrmecophyes</tp:taxon-name-part><tp:taxon-name-part taxon-name-part-type="species" reg="armeniacus">armeniacus</tp:taxon-name-part></tp:taxon-name></italic> Drapolyuk, 1989, female <bold>15</bold><italic><tp:taxon-name><tp:taxon-name-part taxon-name-part-type="genus" reg="Myrmecophyes">Myrmecophyes</tp:taxon-name-part><tp:taxon-name-part taxon-name-part-type="species" reg="heterocerus">heterocerus</tp:taxon-name-part></tp:taxon-name></italic> Horváth, 1927, male <bold>16, 17</bold> Metathoracic scent gland evaporative area and spiracle <bold>16</bold><italic><tp:taxon-name><tp:taxon-name-part taxon-name-part-type="genus" reg="Myrmecophyes">M.</tp:taxon-name-part><tp:taxon-name-part taxon-name-part-type="species" reg="armeniacus">armeniacus</tp:taxon-name-part></tp:taxon-name></italic><bold>17</bold><italic><tp:taxon-name><tp:taxon-name-part taxon-name-part-type="genus" reg="Myrmecophyes">M.</tp:taxon-name-part><tp:taxon-name-part taxon-name-part-type="species" reg="heterocerus">heterocerus</tp:taxon-name-part></tp:taxon-name></italic><bold>18</bold> Head of <italic><tp:taxon-name><tp:taxon-name-part taxon-name-part-type="genus" reg="Myrmecophyes">M.</tp:taxon-name-part><tp:taxon-name-part taxon-name-part-type="species" reg="heterocerus">heterocerus</tp:taxon-name-part></tp:taxon-name></italic> male in lateral view <bold>19</bold> Antennal segment I of <italic><tp:taxon-name><tp:taxon-name-part taxon-name-part-type="genus" reg="Myrmecophyes">M.</tp:taxon-name-part><tp:taxon-name-part taxon-name-part-type="species" reg="heterocerus">heterocerus</tp:taxon-name-part></tp:taxon-name></italic> male.</p></caption><graphic xmlns:xlink="http://www.w3.org/1999/xlink" xlink:href="zookeys-796-215-g003.jpg" position="float" orientation="portrait" xlink:type="simple" id="oo_242847.jpg"/></fig><fig id="F4" position="float" orientation="portrait"><label>Figures 20–25.</label><caption><p>Scanning electron micrographs. <bold>20, 21</bold> Vestiture of male antennal segments in <italic><tp:taxon-name><tp:taxon-name-part taxon-name-part-type="genus" reg="Myrmecophyes">Myrmecophyes</tp:taxon-name-part><tp:taxon-name-part taxon-name-part-type="species" reg="heterocerus">heterocerus</tp:taxon-name-part></tp:taxon-name></italic> Horváth, 1927 <bold>20</bold> segment I <bold>21</bold> segment II <bold>22, 23</bold> Pretarsus of <italic><tp:taxon-name><tp:taxon-name-part taxon-name-part-type="genus" reg="Myrmecophyes">Myrmecophyes</tp:taxon-name-part><tp:taxon-name-part taxon-name-part-type="species" reg="armeniacus">armeniacus</tp:taxon-name-part></tp:taxon-name></italic> Drapolyuk, 1989 <bold>24</bold> Genital segment of <italic><tp:taxon-name><tp:taxon-name-part taxon-name-part-type="genus" reg="Myrmecophyes">M.</tp:taxon-name-part><tp:taxon-name-part taxon-name-part-type="species" reg="heterocerus">heterocerus</tp:taxon-name-part></tp:taxon-name></italic> male <bold>25</bold> Abdomen of <italic><tp:taxon-name><tp:taxon-name-part taxon-name-part-type="genus" reg="Myrmecophyes">M.</tp:taxon-name-part><tp:taxon-name-part taxon-name-part-type="species" reg="armeniacus">armeniacus</tp:taxon-name-part></tp:taxon-name></italic> female.</p></caption><graphic xmlns:xlink="http://www.w3.org/1999/xlink" xlink:href="zookeys-796-215-g004.jpg" position="float" orientation="portrait" xlink:type="simple" id="oo_242848.jpg"/></fig><fig id="F5" position="float" orientation="portrait"><label>Figures 26–29.</label><caption><p>Male head in lateral view: <bold>26</bold><italic><tp:taxon-name><tp:taxon-name-part taxon-name-part-type="genus" reg="Myrmecophyes">Myrmecophyes</tp:taxon-name-part><tp:taxon-name-part taxon-name-part-type="species" reg="armeniacus">armeniacus</tp:taxon-name-part></tp:taxon-name></italic> Drapolyuk, 1989 <bold>27</bold><italic><tp:taxon-name><tp:taxon-name-part taxon-name-part-type="genus" reg="Myrmecophyes">Myrmecophyes</tp:taxon-name-part><tp:taxon-name-part taxon-name-part-type="species" reg="nasutus">nasutus</tp:taxon-name-part></tp:taxon-name></italic> Drapolyuk, 1989 <bold>28</bold><italic><tp:taxon-name><tp:taxon-name-part taxon-name-part-type="genus" reg="Myrmecophyes">Myrmecophyes</tp:taxon-name-part><tp:taxon-name-part taxon-name-part-type="species" reg="heterocerus">heterocerus</tp:taxon-name-part></tp:taxon-name></italic> Horváth, 1927 <bold>29</bold><italic><tp:taxon-name><tp:taxon-name-part taxon-name-part-type="genus" reg="Myrmecophyes">Myrmecophyes</tp:taxon-name-part><tp:taxon-name-part taxon-name-part-type="species" reg="tomi">tomi</tp:taxon-name-part></tp:taxon-name></italic> sp. n.</p></caption><graphic xmlns:xlink="http://www.w3.org/1999/xlink" xlink:href="zookeys-796-215-g005.jpg" position="float" orientation="portrait" xlink:type="simple" id="oo_242849.jpg"/></fig><fig id="F6" position="float" orientation="portrait"><label>Figures 30–40.</label><caption><p>Male genitalia: <bold>30–32, 34–35</bold> Left paramere in lateral (<bold>30, 34</bold>) and dorsal (<bold>31, 32, 35</bold>) views <bold>30–32</bold><italic><tp:taxon-name><tp:taxon-name-part taxon-name-part-type="genus" reg="Myrmecophyes">Myrmecophyes</tp:taxon-name-part><tp:taxon-name-part taxon-name-part-type="species" reg="armeniacus">armeniacus</tp:taxon-name-part></tp:taxon-name></italic> Drapolyuk, 1989 <bold>34, 35</bold><italic><tp:taxon-name><tp:taxon-name-part taxon-name-part-type="genus" reg="Myrmecophyes">Myrmecophyes</tp:taxon-name-part><tp:taxon-name-part taxon-name-part-type="species" reg="heterocerus">heterocerus</tp:taxon-name-part></tp:taxon-name></italic> Horváth, 1927 <bold>33, 36</bold> Right paramere in dorsal view <bold>33</bold><italic><tp:taxon-name><tp:taxon-name-part taxon-name-part-type="genus" reg="Myrmecophyes">M.</tp:taxon-name-part><tp:taxon-name-part taxon-name-part-type="species" reg="armeniacus">armeniacus</tp:taxon-name-part></tp:taxon-name></italic><bold>36</bold><italic><tp:taxon-name><tp:taxon-name-part taxon-name-part-type="genus" reg="Myrmecophyes">M.</tp:taxon-name-part><tp:taxon-name-part taxon-name-part-type="species" reg="heterocerus">heterocerus</tp:taxon-name-part></tp:taxon-name></italic><bold>37–40</bold> Aedeagus in lateral view (<bold>38, 40</bold>) and with phallotheca detached from phallobase and partially expanded endosoma (<bold>37, 39</bold>) <bold>37, 38</bold><italic><tp:taxon-name><tp:taxon-name-part taxon-name-part-type="genus" reg="Myrmecophyes">M.</tp:taxon-name-part><tp:taxon-name-part taxon-name-part-type="species" reg="armeniacus">armeniacus</tp:taxon-name-part></tp:taxon-name></italic><bold>39, 40</bold><italic><tp:taxon-name><tp:taxon-name-part taxon-name-part-type="genus" reg="Myrmecophyes">M.</tp:taxon-name-part><tp:taxon-name-part taxon-name-part-type="species" reg="heterocerus">heterocerus</tp:taxon-name-part></tp:taxon-name></italic>. Abbreviations: <italic>outgr</italic> – rounded outgrowth at base of apical process of the left paramere.</p></caption><graphic xmlns:xlink="http://www.w3.org/1999/xlink" xlink:href="zookeys-796-215-g006.jpg" position="float" orientation="portrait" xlink:type="simple" id="oo_242850.jpg"/></fig><fig id="F8" position="float" orientation="portrait"><label>Figures 51–54.</label><caption><p>Dorsal labiate plate of bursa copulatrix: <bold>51</bold><italic><tp:taxon-name><tp:taxon-name-part taxon-name-part-type="genus" reg="Myrmecophyes">Myrmecophyes</tp:taxon-name-part><tp:taxon-name-part taxon-name-part-type="species" reg="armeniacus">armeniacus</tp:taxon-name-part></tp:taxon-name></italic> Drapolyuk, 1989, <bold>52</bold><italic><tp:taxon-name><tp:taxon-name-part taxon-name-part-type="genus" reg="Myrmecophyes">Myrmecophyes</tp:taxon-name-part><tp:taxon-name-part taxon-name-part-type="species" reg="tomi">tomi</tp:taxon-name-part></tp:taxon-name></italic> sp. n. <bold>53</bold><italic><tp:taxon-name><tp:taxon-name-part taxon-name-part-type="genus" reg="Myrmecophyes">Myrmecophyes</tp:taxon-name-part><tp:taxon-name-part taxon-name-part-type="species" reg="heterocerus">heterocerus</tp:taxon-name-part></tp:taxon-name></italic> Horváth, 1927 <bold>54</bold><italic><tp:taxon-name><tp:taxon-name-part taxon-name-part-type="genus" reg="Myrmecophyes">Myrmecophyes</tp:taxon-name-part><tp:taxon-name-part taxon-name-part-type="species" reg="nasutus">nasutus</tp:taxon-name-part></tp:taxon-name></italic> Drapolyuk, 1989.</p></caption><graphic xmlns:xlink="http://www.w3.org/1999/xlink" xlink:href="zookeys-796-215-g008.jpg" position="float" orientation="portrait" xlink:type="simple" id="oo_242852.jpg"/></fig><fig id="F9" position="float" orientation="portrait"><label>Figures 55–63.</label><caption><p>Female genitalia: <bold>55–58</bold> Posterior wall of bursa copulatrix <bold>55</bold><italic><tp:taxon-name><tp:taxon-name-part taxon-name-part-type="genus" reg="Myrmecophyes">Myrmecophyes</tp:taxon-name-part><tp:taxon-name-part taxon-name-part-type="species" reg="armeniacus">armeniacus</tp:taxon-name-part></tp:taxon-name></italic> Drapolyuk, 1989 <bold>56</bold><italic><tp:taxon-name><tp:taxon-name-part taxon-name-part-type="genus" reg="Myrmecophyes">Myrmecophyes</tp:taxon-name-part><tp:taxon-name-part taxon-name-part-type="species" reg="heterocerus">heterocerus</tp:taxon-name-part></tp:taxon-name></italic> Horváth, 1927 <bold>57</bold><italic><tp:taxon-name><tp:taxon-name-part taxon-name-part-type="genus" reg="Myrmecophyes">Myrmecophyes</tp:taxon-name-part><tp:taxon-name-part taxon-name-part-type="species" reg="nasutus">nasutus</tp:taxon-name-part></tp:taxon-name></italic> Drapolyuk, 1989 <bold>58</bold><italic><tp:taxon-name><tp:taxon-name-part taxon-name-part-type="genus" reg="Myrmecophyes">Myrmecophyes</tp:taxon-name-part><tp:taxon-name-part taxon-name-part-type="species" reg="tomi">tomi</tp:taxon-name-part></tp:taxon-name></italic> sp. n. <bold>59–62</bold> Sclerotized rings of dorsal labiate plate <bold>59</bold><italic><tp:taxon-name><tp:taxon-name-part taxon-name-part-type="genus" reg="Myrmecophyes">M.</tp:taxon-name-part><tp:taxon-name-part taxon-name-part-type="species" reg="armeniacus">armeniacus</tp:taxon-name-part></tp:taxon-name></italic><bold>60</bold><italic><tp:taxon-name><tp:taxon-name-part taxon-name-part-type="genus" reg="Myrmecophyes">M.</tp:taxon-name-part><tp:taxon-name-part taxon-name-part-type="species" reg="heterocerus">heterocerus</tp:taxon-name-part></tp:taxon-name></italic><bold>61</bold><italic><tp:taxon-name><tp:taxon-name-part taxon-name-part-type="genus" reg="Myrmecophyes">Myrmecophyes</tp:taxon-name-part><tp:taxon-name-part taxon-name-part-type="species" reg="nasutus">nasutus</tp:taxon-name-part></tp:taxon-name></italic><bold>62</bold><italic><tp:taxon-name><tp:taxon-name-part taxon-name-part-type="genus" reg="Myrmecophyes">M.</tp:taxon-name-part><tp:taxon-name-part taxon-name-part-type="species" reg="tomi">tomi</tp:taxon-name-part></tp:taxon-name></italic> sp. n. <bold>63</bold> Vulva of <italic><tp:taxon-name><tp:taxon-name-part taxon-name-part-type="genus" reg="Myrmecophyes">M.</tp:taxon-name-part><tp:taxon-name-part taxon-name-part-type="species" reg="heterocerus">heterocerus</tp:taxon-name-part></tp:taxon-name></italic>.</p></caption><graphic xmlns:xlink="http://www.w3.org/1999/xlink" xlink:href="zookeys-796-215-g009.jpg" position="float" orientation="portrait" xlink:type="simple" id="oo_242853.jpg"/></fig><fig id="F10" position="float" orientation="portrait"><label>Figure 64.</label><caption><p>Distribution map of <tp:taxon-name><tp:taxon-name-part taxon-name-part-type="genus" reg="Myrmecophyes">Myrmecophyes</tp:taxon-name-part> (<tp:taxon-name-part taxon-name-part-type="subgenus" reg="Plumiger">Plumiger</tp:taxon-name-part>)</tp:taxon-name> species. Key: ▲ <italic><tp:taxon-name><tp:taxon-name-part taxon-name-part-type="genus" reg="Myrmecophyes">Myrmecophyes</tp:taxon-name-part><tp:taxon-name-part taxon-name-part-type="species" reg="armeniacus">armeniacus</tp:taxon-name-part></tp:taxon-name></italic> Drapolyuk, 1989, ● <italic><tp:taxon-name><tp:taxon-name-part taxon-name-part-type="genus" reg="Myrmecophyes">Myrmecophyes</tp:taxon-name-part><tp:taxon-name-part taxon-name-part-type="species" reg="heterocerus">heterocerus</tp:taxon-name-part></tp:taxon-name></italic> Horváth, 1927, ■ <italic><tp:taxon-name><tp:taxon-name-part taxon-name-part-type="genus" reg="Myrmecophyes">Myrmecophyes</tp:taxon-name-part><tp:taxon-name-part taxon-name-part-type="species" reg="nasutus">nasutus</tp:taxon-name-part></tp:taxon-name></italic> Drapolyuk, 1989, ★ <italic><tp:taxon-name><tp:taxon-name-part taxon-name-part-type="genus" reg="Myrmecophyes">Myrmecophyes</tp:taxon-name-part><tp:taxon-name-part taxon-name-part-type="species" reg="tomi">tomi</tp:taxon-name-part></tp:taxon-name></italic> sp. n.</p></caption><graphic xmlns:xlink="http://www.w3.org/1999/xlink" xlink:href="zookeys-796-215-g010.jpg" position="float" orientation="portrait" xlink:type="simple" id="oo_242854.jpg"/></fig></tp:treatment-sec></tp:taxon-treatment>
