# Supplementary material for: Review of the subgenus Plumiger of Myrmecophyes, with description of a new species (Heteroptera, Miridae, Halticini)
Source: Zookeys. 2018 Nov 15;(796):215–39. doi: 10.3897/zookeys.796.21877 (PMC6256130; doi:10.3897/zookeys.796.21877)
Supplement: XML Treatment for Myrmecophyes heterocerus [file zookeys.796.21877-treatment3.xml]

<!DOCTYPE tp:taxon-treatment
  PUBLIC "-//TaxonX//DTD Taxonomic Treatment Publishing DTD v0 20100105//EN" "tax-treatment-NSO.dtd">
<tp:taxon-treatment xmlns:tp="http://www.plazi.org/taxpub"><tp:treatment-meta><kwd-group><label>Taxon classification</label><kwd><named-content xmlns:xlink="http://www.w3.org/1999/xlink" content-type="kingdom">Animalia</named-content></kwd><kwd><named-content xmlns:xlink="http://www.w3.org/1999/xlink" content-type="order">Hemiptera</named-content></kwd><kwd><named-content xmlns:xlink="http://www.w3.org/1999/xlink" content-type="family">Miridae</named-content></kwd></kwd-group><mixed-citation publication-type="journal"><person-group><name><surname>Konstantinov</surname><given-names>Fedor V.</given-names></name><name><surname>Simov</surname><given-names>Nikolay</given-names></name></person-group><article-title>Review of the subgenus <tp:taxon-name><tp:taxon-name-part taxon-name-part-type="subgenus" reg="Plumiger">Plumiger</tp:taxon-name-part></tp:taxon-name> of <italic><tp:taxon-name><tp:taxon-name-part taxon-name-part-type="genus" reg="Myrmecophyes">Myrmecophyes</tp:taxon-name-part></tp:taxon-name></italic>, with description of a new species (<tp:taxon-name><tp:taxon-name-part taxon-name-part-type="suborder">Heteroptera</tp:taxon-name-part></tp:taxon-name>, <tp:taxon-name><tp:taxon-name-part taxon-name-part-type="family">Miridae</tp:taxon-name-part></tp:taxon-name>, <tp:taxon-name><tp:taxon-name-part taxon-name-part-type="tribe">Halticini</tp:taxon-name-part></tp:taxon-name>)</article-title><source>Zookeys</source><day>15</day><month>11</month><year>2018</year><volume>2018</volume><issue>796</issue><fpage>215</fpage><lpage>239</lpage><pub-id pub-id-type="doi">10.3897/zookeys.796.21877</pub-id></mixed-citation></tp:treatment-meta><tp:nomenclature><tp:taxon-name>
              <tp:taxon-name-part taxon-name-part-type="genus" reg="Myrmecophyes">Myrmecophyes</tp:taxon-name-part>
              <tp:taxon-name-part taxon-name-part-type="species" reg="heterocerus">heterocerus</tp:taxon-name-part>
            </tp:taxon-name><tp:taxon-authority>Horváth, 1927</tp:taxon-authority><xref ref-type="fig" rid="F2">Figs 6</xref><xref ref-type="fig" rid="F2">, 9</xref><xref ref-type="fig" rid="F3">, 15</xref><xref ref-type="fig" rid="F3">, 17–19</xref><xref ref-type="fig" rid="F4">, 20–21</xref><xref ref-type="fig" rid="F4">, 24</xref><xref ref-type="fig" rid="F5">, 28</xref><xref ref-type="fig" rid="F6">, 34–36</xref><xref ref-type="fig" rid="F6">, 39</xref><xref ref-type="fig" rid="F6">, 40</xref><xref ref-type="fig" rid="F8">, 53</xref><xref ref-type="fig" rid="F9">, 56</xref><xref ref-type="fig" rid="F9">, 60</xref><xref ref-type="fig" rid="F9">, 63</xref><xref ref-type="fig" rid="F10">, 64</xref><!--PageBreak--><!--PageBreak--><tp:nomenclature-citation-list><tp:nomenclature-citation><tp:taxon-name>
                  <tp:taxon-name-part taxon-name-part-type="genus" reg="Myrmecophyes">Myrmecophyes</tp:taxon-name-part>
                  <tp:taxon-name-part taxon-name-part-type="species" reg="heterocerus">heterocerus</tp:taxon-name-part>
                </tp:taxon-name><comment>Horváth, 1927: 189</comment></tp:nomenclature-citation><tp:nomenclature-citation><tp:taxon-name><tp:taxon-name-part taxon-name-part-type="genus" reg="Myrmecophyes">Myrmecophyes</tp:taxon-name-part> (<tp:taxon-name-part taxon-name-part-type="subgenus" reg="Plumiger">Plumiger</tp:taxon-name-part>) <tp:taxon-name-part taxon-name-part-type="species" reg="heterocerus">heterocerus</tp:taxon-name-part></tp:taxon-name><comment>Drapolyuk, 1989: 135, figs 46–50, 54 (figs, habitus, male and female genitalia)</comment></tp:nomenclature-citation></tp:nomenclature-citation-list></tp:nomenclature><tp:treatment-sec sec-type="material" id="SECID0EC2BG"><title>Material examined.</title><p><bold>ARMENIA: Gegharkunik</bold>: 7 km S from Nshkhark, <named-content xmlns:xlink="http://www.w3.org/1999/xlink" content-type="dwc:verbatimCoordinates" xlink:type="simple"><named-content content-type="geo-json" specific-use="{&#34;type&#34;:&#34;Point&#34;,&#34;coordinates&#34;:[45.234380,39.953780]}" id="NCID0EN2BG" xlink:type="simple">39.95378°N, 45.23438°E</named-content></named-content>, 2418 m, 13 Jun 2017, F. Konstantinov &amp; N. Simov, (<tp:taxon-name><tp:taxon-name-part taxon-name-part-type="family">Poaceae</tp:taxon-name-part></tp:taxon-name>), 56♀ (AMNH_PBI 00343163-AMNH_PBI 00343195, AMNH_PBI 00343338, AMNH_PBI 00343339, AMNH_PBI 00343156-AMNH_PBI 00343162, AMNH_PBI 00343149-AMNH_PBI 00343155, AMNH_PBI 00343142-AMNH_PBI 00343148), 70♂ (AMNH_PBI 00343378, AMNH_PBI 00343337, AMNH_PBI 00343329, AMNH_PBI 00343071-AMNH_PBI 00343074, AMNH_PBI 00343069, AMNH_PBI 00343067, AMNH_PBI 00343080-AMNH_PBI 00343136, AMNH_PBI 00343138-AMNH_PBI 00343141), 2 larvae (AMNH_PBI 00343075, AMNH_PBI 00343137) (<named-content xmlns:xlink="http://www.w3.org/1999/xlink" content-type="dwc:institutional_code" xlink:type="simple">ZISP</named-content>); 45♂, 49♀ (<named-content xmlns:xlink="http://www.w3.org/1999/xlink" content-type="dwc:institutional_code" xlink:type="simple">SOFM</named-content>). <bold>AZERBAIJAN: Kalbajar</bold>: Istisu nr Kalbacar [Kel’badzhary], <named-content xmlns:xlink="http://www.w3.org/1999/xlink" content-type="dwc:verbatimCoordinates" xlink:type="simple"><named-content content-type="geo-json" specific-use="{&#34;type&#34;:&#34;Point&#34;,&#34;coordinates&#34;:[45.950000,39.969720]}" id="NCID0EG3BG" xlink:type="simple">39.96972°N, 45.95°E</named-content></named-content>, 03 Jul 1968 - 04 Jul 1968, Gidayatov, 3♂ (AMNH_PBI 00271255, AMNH_PBI 00261439, AMNH_PBI 00261440), 4♀ (AMNH_PBI 00261638, AMNH_PBI 00261637) (<named-content xmlns:xlink="http://www.w3.org/1999/xlink" content-type="dwc:institutional_code" xlink:type="simple">ZISP</named-content>). <bold>GEORGIA: Mtskheta-Mtianeti</bold>: Kobi, Voenno-Gruzinskaya doroga [=Georgean Military Rd], <named-content xmlns:xlink="http://www.w3.org/1999/xlink" content-type="dwc:verbatimCoordinates" xlink:type="simple"><named-content content-type="geo-json" specific-use="{&#34;type&#34;:&#34;Point&#34;,&#34;coordinates&#34;:[44.512200,42.558300]}" id="NCID0EV3BG" xlink:type="simple">42.5583°N, 44.5122°E</named-content></named-content>, 2144 m, 14 Jul 1925, Kiritshenko, 3♂ (AMNH_PBI 00261433-AMNH_PBI 00261435), 14♀ (AMNH_PBI 00261608-AMNH_PBI 00261621) (<named-content xmlns:xlink="http://www.w3.org/1999/xlink" content-type="dwc:institutional_code" xlink:type="simple">ZISP</named-content>); 15 Jul 1925, A. N. Kiritshenko, 14♀ (AMNH_PBI 00271256-AMNH_PBI 00271259, AMNH_PBI 00261622-AMNH_PBI 00261631), 1♂ (AMNH_PBI 00261436) (<named-content xmlns:xlink="http://www.w3.org/1999/xlink" content-type="dwc:institutional_code" xlink:type="simple">ZISP</named-content>). <bold>RUSSIAN FEDERATION: North Ossetia Rep.</bold>: Pass between Verkhnyaya Kora and Ardon Rivers, <named-content xmlns:xlink="http://www.w3.org/1999/xlink" content-type="dwc:verbatimCoordinates" xlink:type="simple"><named-content content-type="geo-json" specific-use="{&#34;type&#34;:&#34;Point&#34;,&#34;coordinates&#34;:[43.915830,42.823060]}" id="NCID0EJ4BG" xlink:type="simple">42.82306°N, 43.91583°E</named-content></named-content>, 01 Aug 1925, A. N. Kiritshenko, 6♀ (AMNH_PBI 00271254, AMNH_PBI 00261633-AMNH_PBI 00261636, AMNH_PBI 00261438), 1♂ (AMNH_PBI 00261437) (<named-content xmlns:xlink="http://www.w3.org/1999/xlink" content-type="dwc:institutional_code" xlink:type="simple">ZISP</named-content>). Verkhniy Tsey, <named-content xmlns:xlink="http://www.w3.org/1999/xlink" content-type="dwc:verbatimCoordinates" xlink:type="simple"><named-content content-type="geo-json" specific-use="{&#34;type&#34;:&#34;Point&#34;,&#34;coordinates&#34;:[43.940280,42.806670]}" id="NCID0EW4BG" xlink:type="simple">42.80667°N, 43.94028°E</named-content></named-content>, 04 Aug 1925, A. N. Kiritshenko, 1♀ (AMNH_PBI 00261632) (<named-content xmlns:xlink="http://www.w3.org/1999/xlink" content-type="dwc:institutional_code" xlink:type="simple">ZISP</named-content>).</p></tp:treatment-sec><tp:treatment-sec sec-type="diagnosis" id="SECID0EA5BG"><title>Diagnosis.</title><p>Distinguished from <italic><tp:taxon-name><tp:taxon-name-part taxon-name-part-type="genus" reg="Myrmecophyes">M.</tp:taxon-name-part><tp:taxon-name-part taxon-name-part-type="species" reg="armeniacus">armeniacus</tp:taxon-name-part></tp:taxon-name></italic> by the smaller size, shiny abdomen (Figs <xref ref-type="fig" rid="F2">6</xref>, <xref ref-type="fig" rid="F2">9</xref>), shape of left paramere (Figs <xref ref-type="fig" rid="F6">34</xref>, <xref ref-type="fig" rid="F6">35</xref>) and narrowly triangular sclerotized rings of dorsal labiate plate (Figs <xref ref-type="fig" rid="F8">53</xref>, <xref ref-type="fig" rid="F9">60</xref>). The diagnosis of <italic><tp:taxon-name><tp:taxon-name-part taxon-name-part-type="genus" reg="Myrmecophyes">M.</tp:taxon-name-part><tp:taxon-name-part taxon-name-part-type="species" reg="armeniacus">armeniacus</tp:taxon-name-part></tp:taxon-name></italic> provides additional characters.</p></tp:treatment-sec><tp:treatment-sec sec-type="redescription" id="SECID0EU6BG"><title>Redescription.</title><p><bold><italic>Male</italic></bold>. Total length 2.8–3.2. <italic>Coloration</italic>: As in <italic><tp:taxon-name><tp:taxon-name-part taxon-name-part-type="genus" reg="Myrmecophyes">M.</tp:taxon-name-part><tp:taxon-name-part taxon-name-part-type="species" reg="armeniacus">armeniacus</tp:taxon-name-part></tp:taxon-name></italic>. <italic>Surface and vestiture</italic>: Pronotum and scutellum matt, head and abdomen smooth, distinct<!--PageBreak-->ly shiny (Figure <xref ref-type="fig" rid="F2">6</xref>); vestiture as in subgeneric description. <italic>Structure</italic>: Body 3.9–4.5 × as long as width of pronotum at middle. Head: Clypeus not bulging (Figure <xref ref-type="fig" rid="F5">28</xref>), slightly convex in apical half, with shallow depression at base and apical margin straight; vertex <!--PageBreak-->1.6–1.9 × as wide as eye; antennal segment I strongly swollen, short, 0.8–0.9 × as long as length of pronotum, segment II slightly curved and widened apically, short, 1.2–1.3 × as long as I, 0.7–0.8 × as long as width of pronotum at middle, and 0.5–0.6 × as long as width of head; segment III more than 2.5 × as long as II and distinctly longer than I and II combined; segment IV about 1.5 × as long as II. Thorax: Pronotum at middle 1.3–1.4 × as wide as long, 0.7 × as wide as head; hind tibia 3.0–3.5 × as long as width of pronotum at middle. <italic>Genitalia</italic>: genital capsule comparatively small, about 0.3 of abdomen; left paramere sickle-shaped, thin, apical process straight, narrowed subapically, ending with characteristic oblique T-shaped blade; body of paramere without outgrowth at base of apical process (Figs <xref ref-type="fig" rid="F6">34</xref>, <xref ref-type="fig" rid="F6">35</xref>); right paramere typically flag-shaped, somewhat smaller than in <italic><tp:taxon-name><tp:taxon-name-part taxon-name-part-type="genus" reg="Myrmecophyes">M.</tp:taxon-name-part><tp:taxon-name-part taxon-name-part-type="species" reg="armeniacus">armeniacus</tp:taxon-name-part></tp:taxon-name></italic> (Figure <xref ref-type="fig" rid="F6">36</xref>); endosoma of aedeagus voluminous, folded, entirely membranous, with several small, minutely dentate eversible lobes (Figs <xref ref-type="fig" rid="F6">39</xref>, <xref ref-type="fig" rid="F6">40</xref>).</p><p><bold><italic>Female</italic></bold>. Similar to male but body larger on average, total length 2.9–3.8. <italic>Coloration</italic>: As in male, but with pale brown to dirty yellow antennal segment I (Figure <xref ref-type="fig" rid="F2">9</xref>). <italic>Surface and vestiture</italic>: As in subgeneric description; pronotum and scutellum matt, head and abdomen distinctly shiny; frons and vertex with few erect spinelike setae; antennal segment I with 6–8 similar setae on mesial surface. <italic>Structure</italic>: Body 3.6–4.3 × as long as width of pronotum at middle. Head: Vertex 1.9–2.1 × as wide as eye; antennal segment I 0.8–0.9 × as long as length of pronotum, segment II 1.7–2.0 × as long as I, 1.0–1.1 × as long as width of pronotum at middle, and 0.8–0.9 × as long as width of head; segment III 1.3–1.4 × as long as segment II; segment IV equal to II in length. Thorax: Pronotum at middle 1.4–1.5 × as wide as long, 0.7–0.8 × as wide as head; hind tibia 2.8–3.0 × as long as width of pronotum at middle. <italic>Genitalia</italic>: Sclerotized rings of dorsal labiate plate narrow, subtriangular, with apices narrowly elongate (Figs <xref ref-type="fig" rid="F8">53</xref>, <xref ref-type="fig" rid="F9">60</xref>); interramal sclerites flat, finely dentate at base (Figure <xref ref-type="fig" rid="F9">56</xref>).</p></tp:treatment-sec><tp:treatment-sec sec-type="distribution" id="SECID0EHDAI"><title>Distribution.</title><p><italic><tp:taxon-name><tp:taxon-name-part taxon-name-part-type="genus" reg="Myrmecophyes">Myrmecophyes</tp:taxon-name-part><tp:taxon-name-part taxon-name-part-type="species" reg="heterocerus">heterocerus</tp:taxon-name-part></tp:taxon-name></italic> appears to be the most wide-ranging species of the subgenus, occurring along the Greater Caucasus range from North Ossetia in the west across Georgia to southeastern Dagestan in the east, and along the Greater Caucasus range to central Armenia and western Azerbaijan in the south (Figure <xref ref-type="fig" rid="F10">64</xref>).</p></tp:treatment-sec><tp:treatment-sec><!--Section generated to contain objects referenced in tp:taxon-treatment.--><fig id="F2" position="float" orientation="portrait"><label>Figures 5–13.</label><caption><p>Dorsal habitus of <tp:taxon-name><tp:taxon-name-part taxon-name-part-type="genus" reg="Myrmecophyes">Myrmecophyes</tp:taxon-name-part> (<tp:taxon-name-part taxon-name-part-type="subgenus" reg="Plumiger">Plumiger</tp:taxon-name-part>)</tp:taxon-name> species. <bold>5, 8</bold><italic><tp:taxon-name><tp:taxon-name-part taxon-name-part-type="genus" reg="Myrmecophyes">Myrmecophyes</tp:taxon-name-part><tp:taxon-name-part taxon-name-part-type="species" reg="armeniacus">armeniacus</tp:taxon-name-part></tp:taxon-name></italic> Drapolyuk, 1989 <bold>5</bold> male <bold>8</bold> female <bold>6, 9</bold><italic><tp:taxon-name><tp:taxon-name-part taxon-name-part-type="genus" reg="Myrmecophyes">Myrmecophyes</tp:taxon-name-part><tp:taxon-name-part taxon-name-part-type="species" reg="heterocerus">heterocerus</tp:taxon-name-part></tp:taxon-name></italic> Horváth, 1927 <bold>6</bold> male <bold>9</bold> female <bold>7, 10</bold><italic><tp:taxon-name><tp:taxon-name-part taxon-name-part-type="genus" reg="Myrmecophyes">Myrmecophyes</tp:taxon-name-part><tp:taxon-name-part taxon-name-part-type="species" reg="tomi">tomi</tp:taxon-name-part></tp:taxon-name></italic> sp. n. <bold>7</bold> male <bold>10</bold> female <bold>11–13</bold><italic><tp:taxon-name><tp:taxon-name-part taxon-name-part-type="genus" reg="Myrmecophyes">Myrmecophyes</tp:taxon-name-part><tp:taxon-name-part taxon-name-part-type="species" reg="nasutus">nasutus</tp:taxon-name-part></tp:taxon-name></italic> Drapolyuk, 1989 <bold>11</bold> male <bold>12</bold> pale female <bold>13</bold> dark female.</p></caption><graphic xmlns:xlink="http://www.w3.org/1999/xlink" xlink:href="zookeys-796-215-g002.jpg" position="float" orientation="portrait" xlink:type="simple" id="oo_242845.jpg"/></fig><fig id="F3" position="float" orientation="portrait"><label>Figures 14–19.</label><caption><p>Scanning electron micrographs. <bold>14, 15</bold> Head and thorax in lateral view <bold>14</bold><italic><tp:taxon-name><tp:taxon-name-part taxon-name-part-type="genus" reg="Myrmecophyes">Myrmecophyes</tp:taxon-name-part><tp:taxon-name-part taxon-name-part-type="species" reg="armeniacus">armeniacus</tp:taxon-name-part></tp:taxon-name></italic> Drapolyuk, 1989, female <bold>15</bold><italic><tp:taxon-name><tp:taxon-name-part taxon-name-part-type="genus" reg="Myrmecophyes">Myrmecophyes</tp:taxon-name-part><tp:taxon-name-part taxon-name-part-type="species" reg="heterocerus">heterocerus</tp:taxon-name-part></tp:taxon-name></italic> Horváth, 1927, male <bold>16, 17</bold> Metathoracic scent gland evaporative area and spiracle <bold>16</bold><italic><tp:taxon-name><tp:taxon-name-part taxon-name-part-type="genus" reg="Myrmecophyes">M.</tp:taxon-name-part><tp:taxon-name-part taxon-name-part-type="species" reg="armeniacus">armeniacus</tp:taxon-name-part></tp:taxon-name></italic><bold>17</bold><italic><tp:taxon-name><tp:taxon-name-part taxon-name-part-type="genus" reg="Myrmecophyes">M.</tp:taxon-name-part><tp:taxon-name-part taxon-name-part-type="species" reg="heterocerus">heterocerus</tp:taxon-name-part></tp:taxon-name></italic><bold>18</bold> Head of <italic><tp:taxon-name><tp:taxon-name-part taxon-name-part-type="genus" reg="Myrmecophyes">M.</tp:taxon-name-part><tp:taxon-name-part taxon-name-part-type="species" reg="heterocerus">heterocerus</tp:taxon-name-part></tp:taxon-name></italic> male in lateral view <bold>19</bold> Antennal segment I of <italic><tp:taxon-name><tp:taxon-name-part taxon-name-part-type="genus" reg="Myrmecophyes">M.</tp:taxon-name-part><tp:taxon-name-part taxon-name-part-type="species" reg="heterocerus">heterocerus</tp:taxon-name-part></tp:taxon-name></italic> male.</p></caption><graphic xmlns:xlink="http://www.w3.org/1999/xlink" xlink:href="zookeys-796-215-g003.jpg" position="float" orientation="portrait" xlink:type="simple" id="oo_242847.jpg"/></fig><fig id="F4" position="float" orientation="portrait"><label>Figures 20–25.</label><caption><p>Scanning electron micrographs. <bold>20, 21</bold> Vestiture of male antennal segments in <italic><tp:taxon-name><tp:taxon-name-part taxon-name-part-type="genus" reg="Myrmecophyes">Myrmecophyes</tp:taxon-name-part><tp:taxon-name-part taxon-name-part-type="species" reg="heterocerus">heterocerus</tp:taxon-name-part></tp:taxon-name></italic> Horváth, 1927 <bold>20</bold> segment I <bold>21</bold> segment II <bold>22, 23</bold> Pretarsus of <italic><tp:taxon-name><tp:taxon-name-part taxon-name-part-type="genus" reg="Myrmecophyes">Myrmecophyes</tp:taxon-name-part><tp:taxon-name-part taxon-name-part-type="species" reg="armeniacus">armeniacus</tp:taxon-name-part></tp:taxon-name></italic> Drapolyuk, 1989 <bold>24</bold> Genital segment of <italic><tp:taxon-name><tp:taxon-name-part taxon-name-part-type="genus" reg="Myrmecophyes">M.</tp:taxon-name-part><tp:taxon-name-part taxon-name-part-type="species" reg="heterocerus">heterocerus</tp:taxon-name-part></tp:taxon-name></italic> male <bold>25</bold> Abdomen of <italic><tp:taxon-name><tp:taxon-name-part taxon-name-part-type="genus" reg="Myrmecophyes">M.</tp:taxon-name-part><tp:taxon-name-part taxon-name-part-type="species" reg="armeniacus">armeniacus</tp:taxon-name-part></tp:taxon-name></italic> female.</p></caption><graphic xmlns:xlink="http://www.w3.org/1999/xlink" xlink:href="zookeys-796-215-g004.jpg" position="float" orientation="portrait" xlink:type="simple" id="oo_242848.jpg"/></fig><fig id="F5" position="float" orientation="portrait"><label>Figures 26–29.</label><caption><p>Male head in lateral view: <bold>26</bold><italic><tp:taxon-name><tp:taxon-name-part taxon-name-part-type="genus" reg="Myrmecophyes">Myrmecophyes</tp:taxon-name-part><tp:taxon-name-part taxon-name-part-type="species" reg="armeniacus">armeniacus</tp:taxon-name-part></tp:taxon-name></italic> Drapolyuk, 1989 <bold>27</bold><italic><tp:taxon-name><tp:taxon-name-part taxon-name-part-type="genus" reg="Myrmecophyes">Myrmecophyes</tp:taxon-name-part><tp:taxon-name-part taxon-name-part-type="species" reg="nasutus">nasutus</tp:taxon-name-part></tp:taxon-name></italic> Drapolyuk, 1989 <bold>28</bold><italic><tp:taxon-name><tp:taxon-name-part taxon-name-part-type="genus" reg="Myrmecophyes">Myrmecophyes</tp:taxon-name-part><tp:taxon-name-part taxon-name-part-type="species" reg="heterocerus">heterocerus</tp:taxon-name-part></tp:taxon-name></italic> Horváth, 1927 <bold>29</bold><italic><tp:taxon-name><tp:taxon-name-part taxon-name-part-type="genus" reg="Myrmecophyes">Myrmecophyes</tp:taxon-name-part><tp:taxon-name-part taxon-name-part-type="species" reg="tomi">tomi</tp:taxon-name-part></tp:taxon-name></italic> sp. n.</p></caption><graphic xmlns:xlink="http://www.w3.org/1999/xlink" xlink:href="zookeys-796-215-g005.jpg" position="float" orientation="portrait" xlink:type="simple" id="oo_242849.jpg"/></fig><fig id="F6" position="float" orientation="portrait"><label>Figures 30–40.</label><caption><p>Male genitalia: <bold>30–32, 34–35</bold> Left paramere in lateral (<bold>30, 34</bold>) and dorsal (<bold>31, 32, 35</bold>) views <bold>30–32</bold><italic><tp:taxon-name><tp:taxon-name-part taxon-name-part-type="genus" reg="Myrmecophyes">Myrmecophyes</tp:taxon-name-part><tp:taxon-name-part taxon-name-part-type="species" reg="armeniacus">armeniacus</tp:taxon-name-part></tp:taxon-name></italic> Drapolyuk, 1989 <bold>34, 35</bold><italic><tp:taxon-name><tp:taxon-name-part taxon-name-part-type="genus" reg="Myrmecophyes">Myrmecophyes</tp:taxon-name-part><tp:taxon-name-part taxon-name-part-type="species" reg="heterocerus">heterocerus</tp:taxon-name-part></tp:taxon-name></italic> Horváth, 1927 <bold>33, 36</bold> Right paramere in dorsal view <bold>33</bold><italic><tp:taxon-name><tp:taxon-name-part taxon-name-part-type="genus" reg="Myrmecophyes">M.</tp:taxon-name-part><tp:taxon-name-part taxon-name-part-type="species" reg="armeniacus">armeniacus</tp:taxon-name-part></tp:taxon-name></italic><bold>36</bold><italic><tp:taxon-name><tp:taxon-name-part taxon-name-part-type="genus" reg="Myrmecophyes">M.</tp:taxon-name-part><tp:taxon-name-part taxon-name-part-type="species" reg="heterocerus">heterocerus</tp:taxon-name-part></tp:taxon-name></italic><bold>37–40</bold> Aedeagus in lateral view (<bold>38, 40</bold>) and with phallotheca detached from phallobase and partially expanded endosoma (<bold>37, 39</bold>) <bold>37, 38</bold><italic><tp:taxon-name><tp:taxon-name-part taxon-name-part-type="genus" reg="Myrmecophyes">M.</tp:taxon-name-part><tp:taxon-name-part taxon-name-part-type="species" reg="armeniacus">armeniacus</tp:taxon-name-part></tp:taxon-name></italic><bold>39, 40</bold><italic><tp:taxon-name><tp:taxon-name-part taxon-name-part-type="genus" reg="Myrmecophyes">M.</tp:taxon-name-part><tp:taxon-name-part taxon-name-part-type="species" reg="heterocerus">heterocerus</tp:taxon-name-part></tp:taxon-name></italic>. Abbreviations: <italic>outgr</italic> – rounded outgrowth at base of apical process of the left paramere.</p></caption><graphic xmlns:xlink="http://www.w3.org/1999/xlink" xlink:href="zookeys-796-215-g006.jpg" position="float" orientation="portrait" xlink:type="simple" id="oo_242850.jpg"/></fig><fig id="F8" position="float" orientation="portrait"><label>Figures 51–54.</label><caption><p>Dorsal labiate plate of bursa copulatrix: <bold>51</bold><italic><tp:taxon-name><tp:taxon-name-part taxon-name-part-type="genus" reg="Myrmecophyes">Myrmecophyes</tp:taxon-name-part><tp:taxon-name-part taxon-name-part-type="species" reg="armeniacus">armeniacus</tp:taxon-name-part></tp:taxon-name></italic> Drapolyuk, 1989, <bold>52</bold><italic><tp:taxon-name><tp:taxon-name-part taxon-name-part-type="genus" reg="Myrmecophyes">Myrmecophyes</tp:taxon-name-part><tp:taxon-name-part taxon-name-part-type="species" reg="tomi">tomi</tp:taxon-name-part></tp:taxon-name></italic> sp. n. <bold>53</bold><italic><tp:taxon-name><tp:taxon-name-part taxon-name-part-type="genus" reg="Myrmecophyes">Myrmecophyes</tp:taxon-name-part><tp:taxon-name-part taxon-name-part-type="species" reg="heterocerus">heterocerus</tp:taxon-name-part></tp:taxon-name></italic> Horváth, 1927 <bold>54</bold><italic><tp:taxon-name><tp:taxon-name-part taxon-name-part-type="genus" reg="Myrmecophyes">Myrmecophyes</tp:taxon-name-part><tp:taxon-name-part taxon-name-part-type="species" reg="nasutus">nasutus</tp:taxon-name-part></tp:taxon-name></italic> Drapolyuk, 1989.</p></caption><graphic xmlns:xlink="http://www.w3.org/1999/xlink" xlink:href="zookeys-796-215-g008.jpg" position="float" orientation="portrait" xlink:type="simple" id="oo_242852.jpg"/></fig><fig id="F9" position="float" orientation="portrait"><label>Figures 55–63.</label><caption><p>Female genitalia: <bold>55–58</bold> Posterior wall of bursa copulatrix <bold>55</bold><italic><tp:taxon-name><tp:taxon-name-part taxon-name-part-type="genus" reg="Myrmecophyes">Myrmecophyes</tp:taxon-name-part><tp:taxon-name-part taxon-name-part-type="species" reg="armeniacus">armeniacus</tp:taxon-name-part></tp:taxon-name></italic> Drapolyuk, 1989 <bold>56</bold><italic><tp:taxon-name><tp:taxon-name-part taxon-name-part-type="genus" reg="Myrmecophyes">Myrmecophyes</tp:taxon-name-part><tp:taxon-name-part taxon-name-part-type="species" reg="heterocerus">heterocerus</tp:taxon-name-part></tp:taxon-name></italic> Horváth, 1927 <bold>57</bold><italic><tp:taxon-name><tp:taxon-name-part taxon-name-part-type="genus" reg="Myrmecophyes">Myrmecophyes</tp:taxon-name-part><tp:taxon-name-part taxon-name-part-type="species" reg="nasutus">nasutus</tp:taxon-name-part></tp:taxon-name></italic> Drapolyuk, 1989 <bold>58</bold><italic><tp:taxon-name><tp:taxon-name-part taxon-name-part-type="genus" reg="Myrmecophyes">Myrmecophyes</tp:taxon-name-part><tp:taxon-name-part taxon-name-part-type="species" reg="tomi">tomi</tp:taxon-name-part></tp:taxon-name></italic> sp. n. <bold>59–62</bold> Sclerotized rings of dorsal labiate plate <bold>59</bold><italic><tp:taxon-name><tp:taxon-name-part taxon-name-part-type="genus" reg="Myrmecophyes">M.</tp:taxon-name-part><tp:taxon-name-part taxon-name-part-type="species" reg="armeniacus">armeniacus</tp:taxon-name-part></tp:taxon-name></italic><bold>60</bold><italic><tp:taxon-name><tp:taxon-name-part taxon-name-part-type="genus" reg="Myrmecophyes">M.</tp:taxon-name-part><tp:taxon-name-part taxon-name-part-type="species" reg="heterocerus">heterocerus</tp:taxon-name-part></tp:taxon-name></italic><bold>61</bold><italic><tp:taxon-name><tp:taxon-name-part taxon-name-part-type="genus" reg="Myrmecophyes">Myrmecophyes</tp:taxon-name-part><tp:taxon-name-part taxon-name-part-type="species" reg="nasutus">nasutus</tp:taxon-name-part></tp:taxon-name></italic><bold>62</bold><italic><tp:taxon-name><tp:taxon-name-part taxon-name-part-type="genus" reg="Myrmecophyes">M.</tp:taxon-name-part><tp:taxon-name-part taxon-name-part-type="species" reg="tomi">tomi</tp:taxon-name-part></tp:taxon-name></italic> sp. n. <bold>63</bold> Vulva of <italic><tp:taxon-name><tp:taxon-name-part taxon-name-part-type="genus" reg="Myrmecophyes">M.</tp:taxon-name-part><tp:taxon-name-part taxon-name-part-type="species" reg="heterocerus">heterocerus</tp:taxon-name-part></tp:taxon-name></italic>.</p></caption><graphic xmlns:xlink="http://www.w3.org/1999/xlink" xlink:href="zookeys-796-215-g009.jpg" position="float" orientation="portrait" xlink:type="simple" id="oo_242853.jpg"/></fig><fig id="F10" position="float" orientation="portrait"><label>Figure 64.</label><caption><p>Distribution map of <tp:taxon-name><tp:taxon-name-part taxon-name-part-type="genus" reg="Myrmecophyes">Myrmecophyes</tp:taxon-name-part> (<tp:taxon-name-part taxon-name-part-type="subgenus" reg="Plumiger">Plumiger</tp:taxon-name-part>)</tp:taxon-name> species. Key: ▲ <italic><tp:taxon-name><tp:taxon-name-part taxon-name-part-type="genus" reg="Myrmecophyes">Myrmecophyes</tp:taxon-name-part><tp:taxon-name-part taxon-name-part-type="species" reg="armeniacus">armeniacus</tp:taxon-name-part></tp:taxon-name></italic> Drapolyuk, 1989, ● <italic><tp:taxon-name><tp:taxon-name-part taxon-name-part-type="genus" reg="Myrmecophyes">Myrmecophyes</tp:taxon-name-part><tp:taxon-name-part taxon-name-part-type="species" reg="heterocerus">heterocerus</tp:taxon-name-part></tp:taxon-name></italic> Horváth, 1927, ■ <italic><tp:taxon-name><tp:taxon-name-part taxon-name-part-type="genus" reg="Myrmecophyes">Myrmecophyes</tp:taxon-name-part><tp:taxon-name-part taxon-name-part-type="species" reg="nasutus">nasutus</tp:taxon-name-part></tp:taxon-name></italic> Drapolyuk, 1989, ★ <italic><tp:taxon-name><tp:taxon-name-part taxon-name-part-type="genus" reg="Myrmecophyes">Myrmecophyes</tp:taxon-name-part><tp:taxon-name-part taxon-name-part-type="species" reg="tomi">tomi</tp:taxon-name-part></tp:taxon-name></italic> sp. n.</p></caption><graphic xmlns:xlink="http://www.w3.org/1999/xlink" xlink:href="zookeys-796-215-g010.jpg" position="float" orientation="portrait" xlink:type="simple" id="oo_242854.jpg"/></fig></tp:treatment-sec></tp:taxon-treatment>
