# Supplementary material for: Review of the subgenus Plumiger of Myrmecophyes, with description of a new species (Heteroptera, Miridae, Halticini)
Source: Zookeys. 2018 Nov 15;(796):215–39. doi: 10.3897/zookeys.796.21877 (PMC6256130; doi:10.3897/zookeys.796.21877)
Supplement: XML Treatment for Myrmecophyes nasutus [file zookeys.796.21877-treatment4.xml]

<!DOCTYPE tp:taxon-treatment
  PUBLIC "-//TaxonX//DTD Taxonomic Treatment Publishing DTD v0 20100105//EN" "tax-treatment-NSO.dtd">
<tp:taxon-treatment xmlns:tp="http://www.plazi.org/taxpub"><tp:treatment-meta><kwd-group><label>Taxon classification</label><kwd><named-content xmlns:xlink="http://www.w3.org/1999/xlink" content-type="kingdom">Animalia</named-content></kwd><kwd><named-content xmlns:xlink="http://www.w3.org/1999/xlink" content-type="order">Hemiptera</named-content></kwd><kwd><named-content xmlns:xlink="http://www.w3.org/1999/xlink" content-type="family">Miridae</named-content></kwd></kwd-group><mixed-citation publication-type="journal"><person-group><name><surname>Konstantinov</surname><given-names>Fedor V.</given-names></name><name><surname>Simov</surname><given-names>Nikolay</given-names></name></person-group><article-title>Review of the subgenus <tp:taxon-name><tp:taxon-name-part taxon-name-part-type="subgenus" reg="Plumiger">Plumiger</tp:taxon-name-part></tp:taxon-name> of <italic><tp:taxon-name><tp:taxon-name-part taxon-name-part-type="genus" reg="Myrmecophyes">Myrmecophyes</tp:taxon-name-part></tp:taxon-name></italic>, with description of a new species (<tp:taxon-name><tp:taxon-name-part taxon-name-part-type="suborder">Heteroptera</tp:taxon-name-part></tp:taxon-name>, <tp:taxon-name><tp:taxon-name-part taxon-name-part-type="family">Miridae</tp:taxon-name-part></tp:taxon-name>, <tp:taxon-name><tp:taxon-name-part taxon-name-part-type="tribe">Halticini</tp:taxon-name-part></tp:taxon-name>)</article-title><source>Zookeys</source><day>15</day><month>11</month><year>2018</year><volume>2018</volume><issue>796</issue><fpage>215</fpage><lpage>239</lpage><pub-id pub-id-type="doi">10.3897/zookeys.796.21877</pub-id></mixed-citation></tp:treatment-meta><tp:nomenclature><tp:taxon-name>
              <tp:taxon-name-part taxon-name-part-type="genus" reg="Myrmecophyes">Myrmecophyes</tp:taxon-name-part>
              <tp:taxon-name-part taxon-name-part-type="species" reg="nasutus">nasutus</tp:taxon-name-part>
            </tp:taxon-name><tp:taxon-authority>Drapolyuk, 1989</tp:taxon-authority><xref ref-type="fig" rid="F2">Figs 11–13</xref><xref ref-type="fig" rid="F5">, 27</xref><xref ref-type="fig" rid="F7">, 41–43</xref><xref ref-type="fig" rid="F7">, 47</xref><xref ref-type="fig" rid="F7">, 48</xref><xref ref-type="fig" rid="F8">, 54</xref><xref ref-type="fig" rid="F9">, 57</xref><xref ref-type="fig" rid="F9">, 61</xref><xref ref-type="fig" rid="F10">, 64</xref><tp:nomenclature-citation-list><tp:nomenclature-citation><tp:taxon-name><tp:taxon-name-part taxon-name-part-type="genus" reg="Myrmecophyes">Myrmecophyes</tp:taxon-name-part> (<tp:taxon-name-part taxon-name-part-type="subgenus" reg="Plumiger">Plumiger</tp:taxon-name-part>) <tp:taxon-name-part taxon-name-part-type="species" reg="nasutus">nasutus</tp:taxon-name-part></tp:taxon-name><comment>Drapolyuk, 1989: 125; figs 40–45, 52, 53.</comment></tp:nomenclature-citation></tp:nomenclature-citation-list></tp:nomenclature><tp:treatment-sec sec-type="material" id="SECID0EVGAI"><title>Material examined.</title><p><bold>Holotype</bold>: <bold>GEORGIA</bold>: <bold>Racha-Lechkhumi and Kvemo Svaneti</bold>: Korel’dash, <named-content xmlns:xlink="http://www.w3.org/1999/xlink" content-type="dwc:verbatimCoordinates" xlink:type="simple"><named-content content-type="geo-json" specific-use="{&#34;type&#34;:&#34;Point&#34;,&#34;coordinates&#34;:[43.144000,42.918300]}" id="NCID0EEHAI" xlink:type="simple">42.9183°N, 43.144°E</named-content></named-content>, 26 Jul 1957, Akramovskaya, 1♂ (AMNH_PBI 00261441) (<named-content xmlns:xlink="http://www.w3.org/1999/xlink" content-type="dwc:institutional_code" xlink:type="simple">ZISP</named-content>). <bold>Paratypes</bold>: <bold>GEORGIA: Racha-Lechkhumi and Kvemo Svaneti</bold>: Korel’dash, <named-content xmlns:xlink="http://www.w3.org/1999/xlink" content-type="dwc:verbatimCoordinates" xlink:type="simple"><named-content content-type="geo-json" specific-use="{&#34;type&#34;:&#34;Point&#34;,&#34;coordinates&#34;:[43.144000,42.918300]}" id="NCID0EVHAI" xlink:type="simple">42.9183°N, 43.144°E</named-content></named-content>, 26 Jul 1957, Akramovskaya, 2♀ (AMNH_PBI 00271200, AMNH_PBI 00271201) (<named-content xmlns:xlink="http://www.w3.org/1999/xlink" content-type="dwc:institutional_code" xlink:type="simple">ZISP</named-content>); 30 Jul 1957, Akramovskaya, 1♂ (AMNH_PBI 00261442), 23♀ (AMNH_PBI 00261639-AMNH_PBI 00261661) (<named-content xmlns:xlink="http://www.w3.org/1999/xlink" content-type="dwc:institutional_code" xlink:type="simple">ZISP</named-content>). Lentekhi, Svanetia, <named-content xmlns:xlink="http://www.w3.org/1999/xlink" content-type="dwc:verbatimCoordinates" xlink:type="simple"><named-content content-type="geo-json" specific-use="{&#34;type&#34;:&#34;Point&#34;,&#34;coordinates&#34;:[42.700000,42.783330]}" id="NCID0EHIAI" xlink:type="simple">42.78333°N, 42.7°E</named-content></named-content>, 10 Aug 1957, Akramovskaya, 3♀ (AMNH_PBI 00261674-AMNH_PBI 00261676) (<named-content xmlns:xlink="http://www.w3.org/1999/xlink" content-type="dwc:institutional_code" xlink:type="simple">ZISP</named-content>). Tsena, Svanetia, <named-content xmlns:xlink="http://www.w3.org/1999/xlink" content-type="dwc:verbatimCoordinates" xlink:type="simple"><named-content content-type="geo-json" specific-use="{&#34;type&#34;:&#34;Point&#34;,&#34;coordinates&#34;:[43.151900,42.878900]}" id="NCID0EUIAI" xlink:type="simple">42.8789°N, 43.1519°E</named-content></named-content>, 25 Jul 1957, Akramovskaya, 15♀ (AMNH_PBI 00271197-AMNH_PBI 00271199, AMNH_PBI 00261662-AMNH_PBI 00261673) (<named-content xmlns:xlink="http://www.w3.org/1999/xlink" content-type="dwc:institutional_code" xlink:type="simple">ZISP</named-content>). Zarsky Pass, Lentekhi Distr., <named-content xmlns:xlink="http://www.w3.org/1999/xlink" content-type="dwc:verbatimCoordinates" xlink:type="simple"><named-content content-type="geo-json" specific-use="{&#34;type&#34;:&#34;Point&#34;,&#34;coordinates&#34;:[43.166660,42.916660]}" id="NCID0EBJAI" xlink:type="simple">42.91666°N, 43.16666°E</named-content></named-content>, 27 Jul 1957, Akramovskaya, 3♀ (AMNH_PBI 00261677-AMNH_PBI 00261679) (<named-content xmlns:xlink="http://www.w3.org/1999/xlink" content-type="dwc:institutional_code" xlink:type="simple">ZISP</named-content>). <bold>Mtskheta-Mtianeti</bold>: Kazbek Mt., <named-content xmlns:xlink="http://www.w3.org/1999/xlink" content-type="dwc:verbatimCoordinates" xlink:type="simple"><named-content content-type="geo-json" specific-use="{&#34;type&#34;:&#34;Point&#34;,&#34;coordinates&#34;:[44.466660,42.683330]}" id="NCID0EQJAI" xlink:type="simple">42.68333°N, 44.46666°E</named-content></named-content>, 17 Jul 1910, Unknown collector, 1♀ (AMNH_PBI 00261685) (<named-content xmlns:xlink="http://www.w3.org/1999/xlink" content-type="dwc:institutional_code" xlink:type="simple">ZISP</named-content>).</p></tp:treatment-sec><tp:treatment-sec sec-type="diagnosis" id="SECID0E1JAI"><title>Diagnosis.</title><p>Distinguished from other <italic><tp:taxon-name><tp:taxon-name-part taxon-name-part-type="genus" reg="Plumiger">Plumiger</tp:taxon-name-part></tp:taxon-name></italic> spp. by the larger size (Figs <xref ref-type="fig" rid="F2">11–13</xref>), distinctly bulging clypeus (Figure <xref ref-type="fig" rid="F5">27</xref>), non-shiny head and abdomen, harpoon-shaped left paramere with two subapical recurved denticles (Figs <xref ref-type="fig" rid="F7">41</xref>, <xref ref-type="fig" rid="F7">42</xref>), and long, narrow, distinctly attenuate sclerotized rings of dorsal labiate plate (Figs <xref ref-type="fig" rid="F8">54</xref>, <xref ref-type="fig" rid="F9">57</xref>). The diagnosis and remarks for <italic><tp:taxon-name><tp:taxon-name-part taxon-name-part-type="genus" reg="Myrmecophyes">M.</tp:taxon-name-part><tp:taxon-name-part taxon-name-part-type="species" reg="tomi">tomi</tp:taxon-name-part></tp:taxon-name></italic> include a discussion of the distinctive features.</p></tp:treatment-sec><tp:treatment-sec sec-type="redescription" id="SECID0EKLAI"><title>Redescription.</title><p><bold><italic>Male</italic></bold>. Total length 3.8–3.9. <italic>Coloration</italic> (Figure <xref ref-type="fig" rid="F2">11</xref>): Black, with pale brown apices of femora and dirty white transverse stripe along apex of wing pad. <italic>Surface and vestiture</italic>: As in generic diagnosis. <italic>Structure</italic>: Body 4.2–4.6 × as long as width of pronotum at middle. Head: Clypeus strongly bulging apically, concave and apically rectangular in lateral view (Figure <xref ref-type="fig" rid="F5">27</xref>), apically dilated, broadly rounded in frontal view; vertex 2.1–2.2 × as wide as eye; antennal segment I strongly swollen, relatively long, 1.3–1.4 × as long as length of pronotum, segment II gradually curved along entire length and somewhat flattened apically, long, 1.8–1.9 × as long as I, 1.8–1.9 × as long as width of pronotum at middle, and 1.2–1.3 × as long as width of head. Thorax: Pronotum at middle 1.3–1.5 × as wide as long, 0.7 × as wide as head; hind tibia 3.8–4.2 × as long as width of pronotum at middle. <italic>Genitalia</italic>: genital capsule about 0.4 of abdomen; left paramere as in <italic><tp:taxon-name><tp:taxon-name-part taxon-name-part-type="genus" reg="Myrmecophyes">M.</tp:taxon-name-part><tp:taxon-name-part taxon-name-part-type="species" reg="tomi">tomi</tp:taxon-name-part></tp:taxon-name></italic> but slightly larger, with two subapical recurved denticles (Figs <xref ref-type="fig" rid="F7">41</xref>, <xref ref-type="fig" rid="F7">42</xref>); right paramere similar to that of <italic><tp:taxon-name><tp:taxon-name-part taxon-name-part-type="genus" reg="Myrmecophyes">M.</tp:taxon-name-part><tp:taxon-name-part taxon-name-part-type="species" reg="tomi">tomi</tp:taxon-name-part></tp:taxon-name></italic> but larger and equipped with larger apical tooth on inner margin (Figure <xref ref-type="fig" rid="F7">43</xref>); endosoma of aedeagus voluminous, membranous, with three large, folded, minutely dentate and slightly sclerotized eversible lobes (Figs <xref ref-type="fig" rid="F7">47</xref>, <xref ref-type="fig" rid="F7">48</xref>).</p><p><bold><italic>Female</italic></bold>. Body larger on average, total length 4.2–4.5. <italic>Coloration</italic>: Similar to male, but antennal segment I ranging from dirty orange to entirely black, coxae usually entirely or at least apically dirty orange, femora from entirely dirty orange to black, with apices dirty orange (Figs <xref ref-type="fig" rid="F2">12</xref>, <xref ref-type="fig" rid="F2">13</xref>). <italic>Surface and vestiture</italic>: As in <italic><tp:taxon-name><tp:taxon-name-part taxon-name-part-type="genus" reg="Myrmecophyes">M.</tp:taxon-name-part><tp:taxon-name-part taxon-name-part-type="species" reg="tomi">tomi</tp:taxon-name-part></tp:taxon-name></italic> sp. n. Structure: Body 4.1–4.6 × as long as width of pronotum at middle. Head: Clypeus convex, not bulging apically; vertex 2.0–2.4 × as wide as eye; antennal segment I slightly and uniformly swollen, short, equal to length of pronotum, segment II thin, straight and rod-shaped, 2.2–2.4 × as long as I, 1.4–1.6 × as long as width of pronotum at middle, and 1.1–1.2 × as long as width of head. Thorax: Pronotum at middle 1.5 × as wide as long, 0.7-.0.8 × as wide as head; hind tibia 3.2–3.3 × as long as width of pronotum at middle. <italic>Genitalia</italic>: Sclerotized rings of dorsal labiate plate long and narrow, gradually curved, with apices gradually attenuated (Figs <xref ref-type="fig" rid="F8">54</xref>, <xref ref-type="fig" rid="F9">61</xref>); interramal sclerites flat, finely striated (Figure <xref ref-type="fig" rid="F9">57</xref>).</p><!--PageBreak--></tp:treatment-sec><tp:treatment-sec sec-type="distribution" id="SECID0ENPAI"><title>Distribution.</title><p>Known from several localities in northern Georgia along the southern slopes of the Greater Caucasus Mountain range (Figure <xref ref-type="fig" rid="F10">64</xref>).</p></tp:treatment-sec><tp:treatment-sec sec-type="discussion" id="SECID0EXPAI"><title>Discussion.</title><p><xref ref-type="bibr" rid="B2">Drapolyuk (1989)</xref> diagnosed <italic><tp:taxon-name><tp:taxon-name-part taxon-name-part-type="genus" reg="Myrmecophyes">M.</tp:taxon-name-part><tp:taxon-name-part taxon-name-part-type="species" reg="nasutus">nasutus</tp:taxon-name-part></tp:taxon-name></italic> as having the aedeagus with a single spicula, although her figure 45 shows a membranous and finely dentate lobe of the endosoma. We observed that the eversible lobes of the endosoma in <italic><tp:taxon-name><tp:taxon-name-part taxon-name-part-type="genus" reg="Myrmecophyes">M.</tp:taxon-name-part><tp:taxon-name-part taxon-name-part-type="species" reg="nasutus">nasutus</tp:taxon-name-part></tp:taxon-name></italic> and <italic><tp:taxon-name><tp:taxon-name-part taxon-name-part-type="genus" reg="Myrmecophyes">M.</tp:taxon-name-part><tp:taxon-name-part taxon-name-part-type="species" reg="tomi">tomi</tp:taxon-name-part></tp:taxon-name></italic> sp. n. are faintly sclerotized but effectively devoid of spiculae.</p></tp:treatment-sec><tp:treatment-sec><!--Section generated to contain objects referenced in tp:taxon-treatment.--><fig id="F2" position="float" orientation="portrait"><label>Figures 5–13.</label><caption><p>Dorsal habitus of <tp:taxon-name><tp:taxon-name-part taxon-name-part-type="genus" reg="Myrmecophyes">Myrmecophyes</tp:taxon-name-part> (<tp:taxon-name-part taxon-name-part-type="subgenus" reg="Plumiger">Plumiger</tp:taxon-name-part>)</tp:taxon-name> species. <bold>5, 8</bold><italic><tp:taxon-name><tp:taxon-name-part taxon-name-part-type="genus" reg="Myrmecophyes">Myrmecophyes</tp:taxon-name-part><tp:taxon-name-part taxon-name-part-type="species" reg="armeniacus">armeniacus</tp:taxon-name-part></tp:taxon-name></italic> Drapolyuk, 1989 <bold>5</bold> male <bold>8</bold> female <bold>6, 9</bold><italic><tp:taxon-name><tp:taxon-name-part taxon-name-part-type="genus" reg="Myrmecophyes">Myrmecophyes</tp:taxon-name-part><tp:taxon-name-part taxon-name-part-type="species" reg="heterocerus">heterocerus</tp:taxon-name-part></tp:taxon-name></italic> Horváth, 1927 <bold>6</bold> male <bold>9</bold> female <bold>7, 10</bold><italic><tp:taxon-name><tp:taxon-name-part taxon-name-part-type="genus" reg="Myrmecophyes">Myrmecophyes</tp:taxon-name-part><tp:taxon-name-part taxon-name-part-type="species" reg="tomi">tomi</tp:taxon-name-part></tp:taxon-name></italic> sp. n. <bold>7</bold> male <bold>10</bold> female <bold>11–13</bold><italic><tp:taxon-name><tp:taxon-name-part taxon-name-part-type="genus" reg="Myrmecophyes">Myrmecophyes</tp:taxon-name-part><tp:taxon-name-part taxon-name-part-type="species" reg="nasutus">nasutus</tp:taxon-name-part></tp:taxon-name></italic> Drapolyuk, 1989 <bold>11</bold> male <bold>12</bold> pale female <bold>13</bold> dark female.</p></caption><graphic xmlns:xlink="http://www.w3.org/1999/xlink" xlink:href="zookeys-796-215-g002.jpg" position="float" orientation="portrait" xlink:type="simple" id="oo_242845.jpg"/></fig><fig id="F5" position="float" orientation="portrait"><label>Figures 26–29.</label><caption><p>Male head in lateral view: <bold>26</bold><italic><tp:taxon-name><tp:taxon-name-part taxon-name-part-type="genus" reg="Myrmecophyes">Myrmecophyes</tp:taxon-name-part><tp:taxon-name-part taxon-name-part-type="species" reg="armeniacus">armeniacus</tp:taxon-name-part></tp:taxon-name></italic> Drapolyuk, 1989 <bold>27</bold><italic><tp:taxon-name><tp:taxon-name-part taxon-name-part-type="genus" reg="Myrmecophyes">Myrmecophyes</tp:taxon-name-part><tp:taxon-name-part taxon-name-part-type="species" reg="nasutus">nasutus</tp:taxon-name-part></tp:taxon-name></italic> Drapolyuk, 1989 <bold>28</bold><italic><tp:taxon-name><tp:taxon-name-part taxon-name-part-type="genus" reg="Myrmecophyes">Myrmecophyes</tp:taxon-name-part><tp:taxon-name-part taxon-name-part-type="species" reg="heterocerus">heterocerus</tp:taxon-name-part></tp:taxon-name></italic> Horváth, 1927 <bold>29</bold><italic><tp:taxon-name><tp:taxon-name-part taxon-name-part-type="genus" reg="Myrmecophyes">Myrmecophyes</tp:taxon-name-part><tp:taxon-name-part taxon-name-part-type="species" reg="tomi">tomi</tp:taxon-name-part></tp:taxon-name></italic> sp. n.</p></caption><graphic xmlns:xlink="http://www.w3.org/1999/xlink" xlink:href="zookeys-796-215-g005.jpg" position="float" orientation="portrait" xlink:type="simple" id="oo_242849.jpg"/></fig><fig id="F7" position="float" orientation="portrait"><label>Figures 41–50.</label><caption><p>Male genitalia: <bold>41–42, 44–45</bold> Left paramere in dorsal (<bold>41, 44</bold>) and lateral (<bold>42, 45</bold>) views <bold>41, 42</bold><italic><tp:taxon-name><tp:taxon-name-part taxon-name-part-type="genus" reg="Myrmecophyes">Myrmecophyes</tp:taxon-name-part><tp:taxon-name-part taxon-name-part-type="species" reg="nasutus">nasutus</tp:taxon-name-part></tp:taxon-name></italic> Drapolyuk, 1989 <bold>44, 45</bold><italic><tp:taxon-name><tp:taxon-name-part taxon-name-part-type="genus" reg="Myrmecophyes">Myrmecophyes</tp:taxon-name-part><tp:taxon-name-part taxon-name-part-type="species" reg="tomi">tomi</tp:taxon-name-part></tp:taxon-name></italic> sp. n. <bold>43, 46</bold> Right paramere in dorsal view <bold>43</bold><italic><tp:taxon-name><tp:taxon-name-part taxon-name-part-type="genus" reg="Myrmecophyes">M.</tp:taxon-name-part><tp:taxon-name-part taxon-name-part-type="species" reg="nasutus">nasutus</tp:taxon-name-part></tp:taxon-name></italic><bold>46</bold><italic><tp:taxon-name><tp:taxon-name-part taxon-name-part-type="genus" reg="Myrmecophyes">M.</tp:taxon-name-part><tp:taxon-name-part taxon-name-part-type="species" reg="tomi">tomi</tp:taxon-name-part></tp:taxon-name></italic> sp. n. <bold>47–50</bold> Aedeagus in lateral view (<bold>48, 50</bold>) and with phallotheca detached from phallobase and partially expanded endosoma (<bold>47, 49</bold>) <bold>47, 48</bold><italic><tp:taxon-name><tp:taxon-name-part taxon-name-part-type="genus" reg="Myrmecophyes">M.</tp:taxon-name-part><tp:taxon-name-part taxon-name-part-type="species" reg="nasutus">nasutus</tp:taxon-name-part></tp:taxon-name></italic>, <bold>49, 50</bold><italic><tp:taxon-name><tp:taxon-name-part taxon-name-part-type="genus" reg="Myrmecophyes">M.</tp:taxon-name-part><tp:taxon-name-part taxon-name-part-type="species" reg="tomi">tomi</tp:taxon-name-part></tp:taxon-name></italic> sp. n. Abbreviations: <italic>dent</italic> –recurved denticle(s) of the left paramere, <italic>lob</italic> – slightly sclerotized lobes of endosoma.</p></caption><graphic xmlns:xlink="http://www.w3.org/1999/xlink" xlink:href="zookeys-796-215-g007.jpg" position="float" orientation="portrait" xlink:type="simple" id="oo_242851.jpg"/></fig><fig id="F8" position="float" orientation="portrait"><label>Figures 51–54.</label><caption><p>Dorsal labiate plate of bursa copulatrix: <bold>51</bold><italic><tp:taxon-name><tp:taxon-name-part taxon-name-part-type="genus" reg="Myrmecophyes">Myrmecophyes</tp:taxon-name-part><tp:taxon-name-part taxon-name-part-type="species" reg="armeniacus">armeniacus</tp:taxon-name-part></tp:taxon-name></italic> Drapolyuk, 1989, <bold>52</bold><italic><tp:taxon-name><tp:taxon-name-part taxon-name-part-type="genus" reg="Myrmecophyes">Myrmecophyes</tp:taxon-name-part><tp:taxon-name-part taxon-name-part-type="species" reg="tomi">tomi</tp:taxon-name-part></tp:taxon-name></italic> sp. n. <bold>53</bold><italic><tp:taxon-name><tp:taxon-name-part taxon-name-part-type="genus" reg="Myrmecophyes">Myrmecophyes</tp:taxon-name-part><tp:taxon-name-part taxon-name-part-type="species" reg="heterocerus">heterocerus</tp:taxon-name-part></tp:taxon-name></italic> Horváth, 1927 <bold>54</bold><italic><tp:taxon-name><tp:taxon-name-part taxon-name-part-type="genus" reg="Myrmecophyes">Myrmecophyes</tp:taxon-name-part><tp:taxon-name-part taxon-name-part-type="species" reg="nasutus">nasutus</tp:taxon-name-part></tp:taxon-name></italic> Drapolyuk, 1989.</p></caption><graphic xmlns:xlink="http://www.w3.org/1999/xlink" xlink:href="zookeys-796-215-g008.jpg" position="float" orientation="portrait" xlink:type="simple" id="oo_242852.jpg"/></fig><fig id="F9" position="float" orientation="portrait"><label>Figures 55–63.</label><caption><p>Female genitalia: <bold>55–58</bold> Posterior wall of bursa copulatrix <bold>55</bold><italic><tp:taxon-name><tp:taxon-name-part taxon-name-part-type="genus" reg="Myrmecophyes">Myrmecophyes</tp:taxon-name-part><tp:taxon-name-part taxon-name-part-type="species" reg="armeniacus">armeniacus</tp:taxon-name-part></tp:taxon-name></italic> Drapolyuk, 1989 <bold>56</bold><italic><tp:taxon-name><tp:taxon-name-part taxon-name-part-type="genus" reg="Myrmecophyes">Myrmecophyes</tp:taxon-name-part><tp:taxon-name-part taxon-name-part-type="species" reg="heterocerus">heterocerus</tp:taxon-name-part></tp:taxon-name></italic> Horváth, 1927 <bold>57</bold><italic><tp:taxon-name><tp:taxon-name-part taxon-name-part-type="genus" reg="Myrmecophyes">Myrmecophyes</tp:taxon-name-part><tp:taxon-name-part taxon-name-part-type="species" reg="nasutus">nasutus</tp:taxon-name-part></tp:taxon-name></italic> Drapolyuk, 1989 <bold>58</bold><italic><tp:taxon-name><tp:taxon-name-part taxon-name-part-type="genus" reg="Myrmecophyes">Myrmecophyes</tp:taxon-name-part><tp:taxon-name-part taxon-name-part-type="species" reg="tomi">tomi</tp:taxon-name-part></tp:taxon-name></italic> sp. n. <bold>59–62</bold> Sclerotized rings of dorsal labiate plate <bold>59</bold><italic><tp:taxon-name><tp:taxon-name-part taxon-name-part-type="genus" reg="Myrmecophyes">M.</tp:taxon-name-part><tp:taxon-name-part taxon-name-part-type="species" reg="armeniacus">armeniacus</tp:taxon-name-part></tp:taxon-name></italic><bold>60</bold><italic><tp:taxon-name><tp:taxon-name-part taxon-name-part-type="genus" reg="Myrmecophyes">M.</tp:taxon-name-part><tp:taxon-name-part taxon-name-part-type="species" reg="heterocerus">heterocerus</tp:taxon-name-part></tp:taxon-name></italic><bold>61</bold><italic><tp:taxon-name><tp:taxon-name-part taxon-name-part-type="genus" reg="Myrmecophyes">Myrmecophyes</tp:taxon-name-part><tp:taxon-name-part taxon-name-part-type="species" reg="nasutus">nasutus</tp:taxon-name-part></tp:taxon-name></italic><bold>62</bold><italic><tp:taxon-name><tp:taxon-name-part taxon-name-part-type="genus" reg="Myrmecophyes">M.</tp:taxon-name-part><tp:taxon-name-part taxon-name-part-type="species" reg="tomi">tomi</tp:taxon-name-part></tp:taxon-name></italic> sp. n. <bold>63</bold> Vulva of <italic><tp:taxon-name><tp:taxon-name-part taxon-name-part-type="genus" reg="Myrmecophyes">M.</tp:taxon-name-part><tp:taxon-name-part taxon-name-part-type="species" reg="heterocerus">heterocerus</tp:taxon-name-part></tp:taxon-name></italic>.</p></caption><graphic xmlns:xlink="http://www.w3.org/1999/xlink" xlink:href="zookeys-796-215-g009.jpg" position="float" orientation="portrait" xlink:type="simple" id="oo_242853.jpg"/></fig><fig id="F10" position="float" orientation="portrait"><label>Figure 64.</label><caption><p>Distribution map of <tp:taxon-name><tp:taxon-name-part taxon-name-part-type="genus" reg="Myrmecophyes">Myrmecophyes</tp:taxon-name-part> (<tp:taxon-name-part taxon-name-part-type="subgenus" reg="Plumiger">Plumiger</tp:taxon-name-part>)</tp:taxon-name> species. Key: ▲ <italic><tp:taxon-name><tp:taxon-name-part taxon-name-part-type="genus" reg="Myrmecophyes">Myrmecophyes</tp:taxon-name-part><tp:taxon-name-part taxon-name-part-type="species" reg="armeniacus">armeniacus</tp:taxon-name-part></tp:taxon-name></italic> Drapolyuk, 1989, ● <italic><tp:taxon-name><tp:taxon-name-part taxon-name-part-type="genus" reg="Myrmecophyes">Myrmecophyes</tp:taxon-name-part><tp:taxon-name-part taxon-name-part-type="species" reg="heterocerus">heterocerus</tp:taxon-name-part></tp:taxon-name></italic> Horváth, 1927, ■ <italic><tp:taxon-name><tp:taxon-name-part taxon-name-part-type="genus" reg="Myrmecophyes">Myrmecophyes</tp:taxon-name-part><tp:taxon-name-part taxon-name-part-type="species" reg="nasutus">nasutus</tp:taxon-name-part></tp:taxon-name></italic> Drapolyuk, 1989, ★ <italic><tp:taxon-name><tp:taxon-name-part taxon-name-part-type="genus" reg="Myrmecophyes">Myrmecophyes</tp:taxon-name-part><tp:taxon-name-part taxon-name-part-type="species" reg="tomi">tomi</tp:taxon-name-part></tp:taxon-name></italic> sp. n.</p></caption><graphic xmlns:xlink="http://www.w3.org/1999/xlink" xlink:href="zookeys-796-215-g010.jpg" position="float" orientation="portrait" xlink:type="simple" id="oo_242854.jpg"/></fig></tp:treatment-sec><ref-list><ref id="B2"><mixed-citation xmlns:xlink="http://www.w3.org/1999/xlink" xlink:type="simple"><person-group><name name-style="western"><surname>Drapolyuk</surname><given-names>IS</given-names></name></person-group> (<year>1989</year>) <article-title>Species of the genus <italic><tp:taxon-name><tp:taxon-name-part taxon-name-part-type="genus">Myrmecophyes</tp:taxon-name-part></tp:taxon-name></italic> Fieb. (<tp:taxon-name><tp:taxon-name-part taxon-name-part-type="suborder">Heteroptera</tp:taxon-name-part></tp:taxon-name>, <tp:taxon-name><tp:taxon-name-part taxon-name-part-type="family">Miridae</tp:taxon-name-part></tp:taxon-name>) from the Caucasus.</article-title><source>Entomologicheskoe Obozrenie</source><volume>68</volume>: <fpage>125</fpage>–<lpage>135</lpage>. [In Russian; English translation: Entomological Review 68: 90–100]</mixed-citation></ref></ref-list></tp:taxon-treatment>
