# Supplementary material for: Review of the subgenus Plumiger of Myrmecophyes, with description of a new species (Heteroptera, Miridae, Halticini)
Source: Zookeys. 2018 Nov 15;(796):215–39. doi: 10.3897/zookeys.796.21877 (PMC6256130; doi:10.3897/zookeys.796.21877)
Supplement: XML Treatment for Myrmecophyes tomi [file zookeys.796.21877-treatment5.xml]

<!DOCTYPE tp:taxon-treatment
  PUBLIC "-//TaxonX//DTD Taxonomic Treatment Publishing DTD v0 20100105//EN" "tax-treatment-NSO.dtd">
<tp:taxon-treatment xmlns:tp="http://www.plazi.org/taxpub"><tp:treatment-meta><kwd-group><label>Taxon classification</label><kwd><named-content xmlns:xlink="http://www.w3.org/1999/xlink" content-type="kingdom">Animalia</named-content></kwd><kwd><named-content xmlns:xlink="http://www.w3.org/1999/xlink" content-type="order">Hemiptera</named-content></kwd><kwd><named-content xmlns:xlink="http://www.w3.org/1999/xlink" content-type="family">Miridae</named-content></kwd></kwd-group><mixed-citation publication-type="journal"><person-group><name><surname>Konstantinov</surname><given-names>Fedor V.</given-names></name><name><surname>Simov</surname><given-names>Nikolay</given-names></name></person-group><article-title>Review of the subgenus <tp:taxon-name><tp:taxon-name-part taxon-name-part-type="subgenus" reg="Plumiger">Plumiger</tp:taxon-name-part></tp:taxon-name> of <italic><tp:taxon-name><tp:taxon-name-part taxon-name-part-type="genus" reg="Myrmecophyes">Myrmecophyes</tp:taxon-name-part></tp:taxon-name></italic>, with description of a new species (<tp:taxon-name><tp:taxon-name-part taxon-name-part-type="suborder">Heteroptera</tp:taxon-name-part></tp:taxon-name>, <tp:taxon-name><tp:taxon-name-part taxon-name-part-type="family">Miridae</tp:taxon-name-part></tp:taxon-name>, <tp:taxon-name><tp:taxon-name-part taxon-name-part-type="tribe">Halticini</tp:taxon-name-part></tp:taxon-name>)</article-title><source>Zookeys</source><day>15</day><month>11</month><year>2018</year><volume>2018</volume><issue>796</issue><fpage>215</fpage><lpage>239</lpage><pub-id pub-id-type="doi">10.3897/zookeys.796.21877</pub-id></mixed-citation></tp:treatment-meta><tp:nomenclature><tp:taxon-name>
              <tp:taxon-name-part taxon-name-part-type="genus" reg="Myrmecophyes">Myrmecophyes</tp:taxon-name-part>
              <tp:taxon-name-part taxon-name-part-type="species" reg="tomi">tomi</tp:taxon-name-part>
              <object-id xmlns:xlink="http://www.w3.org/1999/xlink" content-type="zoobank" xlink:type="simple">http://zoobank.org/A15DCD84-E454-4AE3-8B26-8021EF144F14</object-id>
            </tp:taxon-name><tp:taxon-status xmlns:xlink="http://www.w3.org/1999/xlink" xlink:type="simple">sp. n.</tp:taxon-status><xref ref-type="fig" rid="F2">Figs 7</xref><xref ref-type="fig" rid="F2">, 10</xref><xref ref-type="fig" rid="F5">, 29</xref><xref ref-type="fig" rid="F7">, 44–46</xref><xref ref-type="fig" rid="F7">, 49</xref><xref ref-type="fig" rid="F7">, 50</xref><xref ref-type="fig" rid="F8">, 52</xref><xref ref-type="fig" rid="F9">, 58</xref><xref ref-type="fig" rid="F9">, 62</xref><!--PageBreak--></tp:nomenclature><tp:treatment-sec sec-type="type locality" id="SECID0EPTAI"><title>Type locality.</title><p>Georgia, Kakheti, Sakhkhova Mts. Range, <named-content xmlns:xlink="http://www.w3.org/1999/xlink" content-type="dwc:verbatimCoordinates" xlink:type="simple"><named-content content-type="geo-json" specific-use="{&#34;type&#34;:&#34;Point&#34;,&#34;coordinates&#34;:[45.616660,42.366660]}" id="NCID0EYTAI" xlink:type="simple">42.36666°N, 45.61666°E</named-content></named-content></p></tp:treatment-sec><tp:treatment-sec sec-type="type material" id="SECID0E3TAI"><title>Type material.</title><p><bold>Holotype</bold>: <bold>GEORGIA: Kakheti</bold>: Sakhkhova Mts. Range, Tushetia, <named-content xmlns:xlink="http://www.w3.org/1999/xlink" content-type="dwc:verbatimCoordinates" xlink:type="simple"><named-content content-type="geo-json" specific-use="{&#34;type&#34;:&#34;Point&#34;,&#34;coordinates&#34;:[45.616660,42.366660]}" id="NCID0EJUAI" xlink:type="simple">42.36666°N, 45.61666°E</named-content></named-content>, 28 Aug 1959, I. Zaytseva, 1♂ (AMNH_PBI 00261443) (<named-content xmlns:xlink="http://www.w3.org/1999/xlink" content-type="dwc:institutional_code" xlink:type="simple">ZISP</named-content>). <bold>Paratypes</bold>: <bold>GEORGIA: Kakheti</bold>: Sakhkheva Mts. Range, Tushetia, <named-content xmlns:xlink="http://www.w3.org/1999/xlink" content-type="dwc:verbatimCoordinates" xlink:type="simple"><named-content content-type="geo-json" specific-use="{&#34;type&#34;:&#34;Point&#34;,&#34;coordinates&#34;:[45.616660,42.366660]}" id="NCID0E1UAI" xlink:type="simple">42.36666°N, 45.61666°E</named-content></named-content>, 28 Aug 1959, I. Zaytseva, 1♀ (AMNH_PBI 00261682) (<named-content xmlns:xlink="http://www.w3.org/1999/xlink" content-type="dwc:institutional_code" xlink:type="simple">ZISP</named-content>). <bold>Shida Kartli (South Ossetia)</bold>: Tskaro, 22 Jun, Demokidov, 1♀ (AMNH_PBI 00261684) (<named-content xmlns:xlink="http://www.w3.org/1999/xlink" content-type="dwc:institutional_code" xlink:type="simple">ZISP</named-content>). <bold>RUSSIAN FEDERATION: Dagestan Rep.</bold>: Khochaldag Mt., <named-content xmlns:xlink="http://www.w3.org/1999/xlink" content-type="dwc:verbatimCoordinates" xlink:type="simple"><named-content content-type="geo-json" specific-use="{&#34;type&#34;:&#34;Point&#34;,&#34;coordinates&#34;:[46.266660,42.733330]}" id="NCID0EQVAI" xlink:type="simple">42.73333°N, 46.26666°E</named-content></named-content>, 18 Jul 1909, A. Mlokossiewich, 1♂ (AMNH_PBI 00261444), 3♀ (AMNH_PBI 00261686-AMNH_PBI 00261688) (<named-content xmlns:xlink="http://www.w3.org/1999/xlink" content-type="dwc:institutional_code" xlink:type="simple">ZISP</named-content>); 12 Aug 1910, A. Mlokossiewich, 1♀ (AMNH_PBI 00261683) (<named-content xmlns:xlink="http://www.w3.org/1999/xlink" content-type="dwc:institutional_code" xlink:type="simple">ZISP</named-content>).</p></tp:treatment-sec><tp:treatment-sec sec-type="diagnosis" id="SECID0E6VAI"><title>Diagnosis.</title><p>Distinguished from congeners by the small size (Figs <xref ref-type="fig" rid="F2">7</xref>, <xref ref-type="fig" rid="F2">10</xref>), distinctly bulging clypeus in male (Figure <xref ref-type="fig" rid="F5">29</xref>), antennal segments I and II in male not exceeding length and width of pronotum respectively, shiny head and abdomen, characteristically harpoon-shaped left paramere (Figs <xref ref-type="fig" rid="F7">44</xref>, <xref ref-type="fig" rid="F7">45</xref>), faintly sclerotized lobes of endosoma (Figure <xref ref-type="fig" rid="F7">49</xref>), and broadly oval, weakly attenuate sclerotized rings (Figs <xref ref-type="fig" rid="F8">52</xref>, <xref ref-type="fig" rid="F9">58</xref>).</p></tp:treatment-sec><tp:treatment-sec sec-type="remarks" id="SECID0EFXAI"><title>Remarks.</title><p><italic><tp:taxon-name><tp:taxon-name-part taxon-name-part-type="genus" reg="Myrmecophyes">Myrmecophyes</tp:taxon-name-part><tp:taxon-name-part taxon-name-part-type="species" reg="tomi">tomi</tp:taxon-name-part></tp:taxon-name></italic> is separated from the morphologically similar <italic><tp:taxon-name><tp:taxon-name-part taxon-name-part-type="genus" reg="Myrmecophyes">M.</tp:taxon-name-part><tp:taxon-name-part taxon-name-part-type="species" reg="nasutus">nasutus</tp:taxon-name-part></tp:taxon-name></italic> by the shiny head and abdomen, the smaller body size, the shorter first two antennal segments in the male, the single subapical, recurved denticle of the left paramere, and the broad sclerotized rings. The last-named character would allow females of <italic><tp:taxon-name><tp:taxon-name-part taxon-name-part-type="genus" reg="Myrmecophyes">M.</tp:taxon-name-part><tp:taxon-name-part taxon-name-part-type="species" reg="tomi">tomi</tp:taxon-name-part></tp:taxon-name></italic> to be distinguished from those of <italic><tp:taxon-name><tp:taxon-name-part taxon-name-part-type="genus" reg="Myrmecophyes">M.</tp:taxon-name-part><tp:taxon-name-part taxon-name-part-type="species" reg="heterocerus">heterocerus</tp:taxon-name-part></tp:taxon-name></italic>, which otherwise are similar in body size and proportions, and in having a shiny abdomen.</p><p><bold>Description</bold>. <bold><italic>Male</italic></bold>. Total body length 3.4. <italic>Coloration</italic>: Dorsum and venter uniformly black, with contrasting yellowish-white stripe along apical margin of wing pad; antennal segment I chestnut brown, remaining segments dark brown; coxae and femora dirty yellow, tibiae and tarsi dark brown (Figure <xref ref-type="fig" rid="F2">7</xref>). <italic>Surface and vestiture</italic>: Head, pronotum and hemelytron rugose, pronotum with fine transverse wrinkles along anterior and posterior margin; abdomen shiny, distinctly smoother than pronotum and scutellum. Dorsum, venter, and legs with very short and thin, reclining, pale brown simple setae, scarce on head, thorax and femora, more dense on abdomen and tibiae; head with several spinelike setae on vertex posteriorly and on frons between eye and antennal fossa, apex of frons and base of clypeus with very dense, thin and exceptionally long, straight whitish setae; antennal segments I and II with nu<!--PageBreak-->merous black spinelike setae on dorsal surfaces and dense, white, spatulate scales on ventral surfaces except basal one-fourth; segments III and IV with relatively scarce, erect, spinelike setae shorter than those on previous segments and dense, semierect, <!--PageBreak-->pale simple setae; femora with incomplete row of stiff spinelike setae along dorsal margin and several apical spines dorsally and ventrally; tibia with scattered black spines. <italic>Structure</italic>: Body 4.0 × as long as width of pronotum at middle. Head: Vertical, with slightly concave and apically bulging clypeus, rectangular in lateral view (Figure <xref ref-type="fig" rid="F5">29</xref>) and with somewhat dilated, broadly rounded apex in frontal view; vertex 2.0 × as wide as eye; antennal segment I distinctly swollen, 0.9 × as long as length of pronotum, segment II gradually curved along entire length, somewhat widened and flattened apically, relatively long, 1.8 × as long as I, 1.2 × as long as width of pronotum at middle, and 0.9 × as long as width of head; remaining segments thin, segment III twice as long as segments II and IV; labium stout, surpassing hind coxa and reaching basal abdominal segments. Thorax: Pronotum at middle 1.3 × as wide as long, 0.8 × as wide as head, metathoracic spiracle and scent efferent system as in <italic><tp:taxon-name><tp:taxon-name-part taxon-name-part-type="genus" reg="Myrmecophyes">M.</tp:taxon-name-part><tp:taxon-name-part taxon-name-part-type="species" reg="heterocerus">heterocerus</tp:taxon-name-part></tp:taxon-name></italic> (Figure <xref ref-type="fig" rid="F3">17</xref>); hind tibia 3.8 × as long as width of pronotum at middle; tarsal segments II and III subequal in length, about 1.5 × as long as segment I, pretarsus as in <italic><tp:taxon-name><tp:taxon-name-part taxon-name-part-type="genus" reg="Myrmecophyes">M.</tp:taxon-name-part><tp:taxon-name-part taxon-name-part-type="species" reg="armeniacus">armeniacus</tp:taxon-name-part></tp:taxon-name></italic> (Figs <xref ref-type="fig" rid="F4">22</xref>, <xref ref-type="fig" rid="F4">23</xref>). <italic>Genitalia</italic>: genital capsule about 0.4 of abdomen; left paramere sickle-shaped, comparatively robust, apical process harpoon-shaped, slightly curved, roughly triangular in cross section, tapering towards apex, with subapical recurved denticle; body of paramere with distinct rounded outgrowth at base of apical process with long setae (Figs <xref ref-type="fig" rid="F7">44</xref>, <xref ref-type="fig" rid="F7">45</xref>); right paramere typically flag-shaped, with minute apical tooth on inner margin (Figure <xref ref-type="fig" rid="F7">46</xref>); endosoma of aedeagus membranous, similar to that of <italic><tp:taxon-name><tp:taxon-name-part taxon-name-part-type="genus" reg="Myrmecophyes">M.</tp:taxon-name-part><tp:taxon-name-part taxon-name-part-type="species" reg="nasutus">nasutus</tp:taxon-name-part></tp:taxon-name></italic> but somewhat smaller, with three folded, minutely dentate and slightly sclerotized eversible lobes (Figs <xref ref-type="fig" rid="F7">49</xref>, <xref ref-type="fig" rid="F7">50</xref>).</p><p><bold><italic>Female</italic></bold>. Larger than male on average, total body length 3.1–3.5, with antenna unmodified and abdomen broadly oval, strongly expanded at middle. <italic>Coloration</italic>: Similar to male, but antennal segment I dirty orange, coxae and femora black, with apices dirty orange (Figure <xref ref-type="fig" rid="F2">10</xref>). <italic>Surface and vestiture</italic>: Similar to male, but frons without dark erect spinelike setae and long whitish thin setae; antennal segments I and II without scales and long spinelike setae, segment I with only 8–12 relatively small spinelike erect setae on mesial surface. <italic>Structure</italic>: Body 3.8–4.5 × as long as width of pronotum at middle. Head: Clypeus convex, not bulging apically; vertex 1.9–2.1 × as wide as eye; antennal segment I slightly and uniformly swollen, short, 0.7–0.9 × as long as length of pronotum, segment II straight and thin, rod-shaped, 1.7–2.0 × as long as I, 1.0–1.1 × as long as width of pronotum at middle, and 0.7–0.8 × as long as width of head; remaining segments filiform, segment III about 1.5 × as long as segments II and IV. Thorax: Pronotum at middle 1.4–1.5 × as wide as long, 0.7–0.8 × as wide as head; labium always reaching and usually surpassing hind coxa; hind tibia 2.8–3.3 × as long as width of pronotum at middle. <italic>Genitalia</italic>: Sclerotized rings of dorsal labiate plate elongate-oval (Figs <xref ref-type="fig" rid="F8">52</xref>, <xref ref-type="fig" rid="F9">62</xref>); interramal sclerites convex and covered with dense minute denticles (Figure <xref ref-type="fig" rid="F9">58</xref>).</p></tp:treatment-sec><tp:treatment-sec sec-type="etymology" id="SECID0E33AI"><title>Etymology.</title><p>The species is named for Thomas J. Henry in recognition of his unparalleled contributions to heteropterology.</p><!--PageBreak--></tp:treatment-sec><tp:treatment-sec sec-type="distribution" id="SECID0EC4AI"><title>Distribution.</title><p>Known from northeastern Georgia in the Transcaucasia to southwestern Dagestan in the North Caucasus (Figure <xref ref-type="fig" rid="F10">64</xref>).</p></tp:treatment-sec><tp:treatment-sec sec-type="discussion" id="SECID0EM4AI"><title>Discussion.</title><p>The new species is described from the specimens originally included in the paratype series of <italic><tp:taxon-name><tp:taxon-name-part taxon-name-part-type="genus" reg="Myrmecophyes">M.</tp:taxon-name-part><tp:taxon-name-part taxon-name-part-type="species" reg="nasutus">nasutus</tp:taxon-name-part></tp:taxon-name></italic> by <xref ref-type="bibr" rid="B2">Drapolyuk (1989)</xref>, who discussed distinctions in the structure of antennal segment I in male and figured the dorsal labiate plate (<xref ref-type="bibr" rid="B2">Drapolyuk 1989</xref>: fig. 53), but refrained from describing a new taxon.</p><fig id="F2" position="float" orientation="portrait"><label>Figures 5–13.</label><caption><p>Dorsal habitus of <tp:taxon-name><tp:taxon-name-part taxon-name-part-type="genus" reg="Myrmecophyes">Myrmecophyes</tp:taxon-name-part> (<tp:taxon-name-part taxon-name-part-type="subgenus" reg="Plumiger">Plumiger</tp:taxon-name-part>)</tp:taxon-name> species. <bold>5, 8</bold><italic><tp:taxon-name><tp:taxon-name-part taxon-name-part-type="genus" reg="Myrmecophyes">Myrmecophyes</tp:taxon-name-part><tp:taxon-name-part taxon-name-part-type="species" reg="armeniacus">armeniacus</tp:taxon-name-part></tp:taxon-name></italic> Drapolyuk, 1989 <bold>5</bold> male <bold>8</bold> female <bold>6, 9</bold><italic><tp:taxon-name><tp:taxon-name-part taxon-name-part-type="genus" reg="Myrmecophyes">Myrmecophyes</tp:taxon-name-part><tp:taxon-name-part taxon-name-part-type="species" reg="heterocerus">heterocerus</tp:taxon-name-part></tp:taxon-name></italic> Horváth, 1927 <bold>6</bold> male <bold>9</bold> female <bold>7, 10</bold><italic><tp:taxon-name><tp:taxon-name-part taxon-name-part-type="genus" reg="Myrmecophyes">Myrmecophyes</tp:taxon-name-part><tp:taxon-name-part taxon-name-part-type="species" reg="tomi">tomi</tp:taxon-name-part></tp:taxon-name></italic> sp. n. <bold>7</bold> male <bold>10</bold> female <bold>11–13</bold><italic><tp:taxon-name><tp:taxon-name-part taxon-name-part-type="genus" reg="Myrmecophyes">Myrmecophyes</tp:taxon-name-part><tp:taxon-name-part taxon-name-part-type="species" reg="nasutus">nasutus</tp:taxon-name-part></tp:taxon-name></italic> Drapolyuk, 1989 <bold>11</bold> male <bold>12</bold> pale female <bold>13</bold> dark female.</p></caption><graphic xmlns:xlink="http://www.w3.org/1999/xlink" xlink:href="zookeys-796-215-g002.jpg" position="float" orientation="portrait" xlink:type="simple" id="oo_242845.jpg"/></fig><fig id="F3" position="float" orientation="portrait"><label>Figures 14–19.</label><caption><p>Scanning electron micrographs. <bold>14, 15</bold> Head and thorax in lateral view <bold>14</bold><italic><tp:taxon-name><tp:taxon-name-part taxon-name-part-type="genus" reg="Myrmecophyes">Myrmecophyes</tp:taxon-name-part><tp:taxon-name-part taxon-name-part-type="species" reg="armeniacus">armeniacus</tp:taxon-name-part></tp:taxon-name></italic> Drapolyuk, 1989, female <bold>15</bold><italic><tp:taxon-name><tp:taxon-name-part taxon-name-part-type="genus" reg="Myrmecophyes">Myrmecophyes</tp:taxon-name-part><tp:taxon-name-part taxon-name-part-type="species" reg="heterocerus">heterocerus</tp:taxon-name-part></tp:taxon-name></italic> Horváth, 1927, male <bold>16, 17</bold> Metathoracic scent gland evaporative area and spiracle <bold>16</bold><italic><tp:taxon-name><tp:taxon-name-part taxon-name-part-type="genus" reg="Myrmecophyes">M.</tp:taxon-name-part><tp:taxon-name-part taxon-name-part-type="species" reg="armeniacus">armeniacus</tp:taxon-name-part></tp:taxon-name></italic><bold>17</bold><italic><tp:taxon-name><tp:taxon-name-part taxon-name-part-type="genus" reg="Myrmecophyes">M.</tp:taxon-name-part><tp:taxon-name-part taxon-name-part-type="species" reg="heterocerus">heterocerus</tp:taxon-name-part></tp:taxon-name></italic><bold>18</bold> Head of <italic><tp:taxon-name><tp:taxon-name-part taxon-name-part-type="genus" reg="Myrmecophyes">M.</tp:taxon-name-part><tp:taxon-name-part taxon-name-part-type="species" reg="heterocerus">heterocerus</tp:taxon-name-part></tp:taxon-name></italic> male in lateral view <bold>19</bold> Antennal segment I of <italic><tp:taxon-name><tp:taxon-name-part taxon-name-part-type="genus" reg="Myrmecophyes">M.</tp:taxon-name-part><tp:taxon-name-part taxon-name-part-type="species" reg="heterocerus">heterocerus</tp:taxon-name-part></tp:taxon-name></italic> male.</p></caption><graphic xmlns:xlink="http://www.w3.org/1999/xlink" xlink:href="zookeys-796-215-g003.jpg" position="float" orientation="portrait" xlink:type="simple" id="oo_242847.jpg"/></fig><fig id="F4" position="float" orientation="portrait"><label>Figures 20–25.</label><caption><p>Scanning electron micrographs. <bold>20, 21</bold> Vestiture of male antennal segments in <italic><tp:taxon-name><tp:taxon-name-part taxon-name-part-type="genus" reg="Myrmecophyes">Myrmecophyes</tp:taxon-name-part><tp:taxon-name-part taxon-name-part-type="species" reg="heterocerus">heterocerus</tp:taxon-name-part></tp:taxon-name></italic> Horváth, 1927 <bold>20</bold> segment I <bold>21</bold> segment II <bold>22, 23</bold> Pretarsus of <italic><tp:taxon-name><tp:taxon-name-part taxon-name-part-type="genus" reg="Myrmecophyes">Myrmecophyes</tp:taxon-name-part><tp:taxon-name-part taxon-name-part-type="species" reg="armeniacus">armeniacus</tp:taxon-name-part></tp:taxon-name></italic> Drapolyuk, 1989 <bold>24</bold> Genital segment of <italic><tp:taxon-name><tp:taxon-name-part taxon-name-part-type="genus" reg="Myrmecophyes">M.</tp:taxon-name-part><tp:taxon-name-part taxon-name-part-type="species" reg="heterocerus">heterocerus</tp:taxon-name-part></tp:taxon-name></italic> male <bold>25</bold> Abdomen of <italic><tp:taxon-name><tp:taxon-name-part taxon-name-part-type="genus" reg="Myrmecophyes">M.</tp:taxon-name-part><tp:taxon-name-part taxon-name-part-type="species" reg="armeniacus">armeniacus</tp:taxon-name-part></tp:taxon-name></italic> female.</p></caption><graphic xmlns:xlink="http://www.w3.org/1999/xlink" xlink:href="zookeys-796-215-g004.jpg" position="float" orientation="portrait" xlink:type="simple" id="oo_242848.jpg"/></fig><fig id="F5" position="float" orientation="portrait"><label>Figures 26–29.</label><caption><p>Male head in lateral view: <bold>26</bold><italic><tp:taxon-name><tp:taxon-name-part taxon-name-part-type="genus" reg="Myrmecophyes">Myrmecophyes</tp:taxon-name-part><tp:taxon-name-part taxon-name-part-type="species" reg="armeniacus">armeniacus</tp:taxon-name-part></tp:taxon-name></italic> Drapolyuk, 1989 <bold>27</bold><italic><tp:taxon-name><tp:taxon-name-part taxon-name-part-type="genus" reg="Myrmecophyes">Myrmecophyes</tp:taxon-name-part><tp:taxon-name-part taxon-name-part-type="species" reg="nasutus">nasutus</tp:taxon-name-part></tp:taxon-name></italic> Drapolyuk, 1989 <bold>28</bold><italic><tp:taxon-name><tp:taxon-name-part taxon-name-part-type="genus" reg="Myrmecophyes">Myrmecophyes</tp:taxon-name-part><tp:taxon-name-part taxon-name-part-type="species" reg="heterocerus">heterocerus</tp:taxon-name-part></tp:taxon-name></italic> Horváth, 1927 <bold>29</bold><italic><tp:taxon-name><tp:taxon-name-part taxon-name-part-type="genus" reg="Myrmecophyes">Myrmecophyes</tp:taxon-name-part><tp:taxon-name-part taxon-name-part-type="species" reg="tomi">tomi</tp:taxon-name-part></tp:taxon-name></italic> sp. n.</p></caption><graphic xmlns:xlink="http://www.w3.org/1999/xlink" xlink:href="zookeys-796-215-g005.jpg" position="float" orientation="portrait" xlink:type="simple" id="oo_242849.jpg"/></fig><fig id="F6" position="float" orientation="portrait"><label>Figures 30–40.</label><caption><p>Male genitalia: <bold>30–32, 34–35</bold> Left paramere in lateral (<bold>30, 34</bold>) and dorsal (<bold>31, 32, 35</bold>) views <bold>30–32</bold><italic><tp:taxon-name><tp:taxon-name-part taxon-name-part-type="genus" reg="Myrmecophyes">Myrmecophyes</tp:taxon-name-part><tp:taxon-name-part taxon-name-part-type="species" reg="armeniacus">armeniacus</tp:taxon-name-part></tp:taxon-name></italic> Drapolyuk, 1989 <bold>34, 35</bold><italic><tp:taxon-name><tp:taxon-name-part taxon-name-part-type="genus" reg="Myrmecophyes">Myrmecophyes</tp:taxon-name-part><tp:taxon-name-part taxon-name-part-type="species" reg="heterocerus">heterocerus</tp:taxon-name-part></tp:taxon-name></italic> Horváth, 1927 <bold>33, 36</bold> Right paramere in dorsal view <bold>33</bold><italic><tp:taxon-name><tp:taxon-name-part taxon-name-part-type="genus" reg="Myrmecophyes">M.</tp:taxon-name-part><tp:taxon-name-part taxon-name-part-type="species" reg="armeniacus">armeniacus</tp:taxon-name-part></tp:taxon-name></italic><bold>36</bold><italic><tp:taxon-name><tp:taxon-name-part taxon-name-part-type="genus" reg="Myrmecophyes">M.</tp:taxon-name-part><tp:taxon-name-part taxon-name-part-type="species" reg="heterocerus">heterocerus</tp:taxon-name-part></tp:taxon-name></italic><bold>37–40</bold> Aedeagus in lateral view (<bold>38, 40</bold>) and with phallotheca detached from phallobase and partially expanded endosoma (<bold>37, 39</bold>) <bold>37, 38</bold><italic><tp:taxon-name><tp:taxon-name-part taxon-name-part-type="genus" reg="Myrmecophyes">M.</tp:taxon-name-part><tp:taxon-name-part taxon-name-part-type="species" reg="armeniacus">armeniacus</tp:taxon-name-part></tp:taxon-name></italic><bold>39, 40</bold><italic><tp:taxon-name><tp:taxon-name-part taxon-name-part-type="genus" reg="Myrmecophyes">M.</tp:taxon-name-part><tp:taxon-name-part taxon-name-part-type="species" reg="heterocerus">heterocerus</tp:taxon-name-part></tp:taxon-name></italic>. Abbreviations: <italic>outgr</italic> – rounded outgrowth at base of apical process of the left paramere.</p></caption><graphic xmlns:xlink="http://www.w3.org/1999/xlink" xlink:href="zookeys-796-215-g006.jpg" position="float" orientation="portrait" xlink:type="simple" id="oo_242850.jpg"/></fig><fig id="F7" position="float" orientation="portrait"><label>Figures 41–50.</label><caption><p>Male genitalia: <bold>41–42, 44–45</bold> Left paramere in dorsal (<bold>41, 44</bold>) and lateral (<bold>42, 45</bold>) views <bold>41, 42</bold><italic><tp:taxon-name><tp:taxon-name-part taxon-name-part-type="genus" reg="Myrmecophyes">Myrmecophyes</tp:taxon-name-part><tp:taxon-name-part taxon-name-part-type="species" reg="nasutus">nasutus</tp:taxon-name-part></tp:taxon-name></italic> Drapolyuk, 1989 <bold>44, 45</bold><italic><tp:taxon-name><tp:taxon-name-part taxon-name-part-type="genus" reg="Myrmecophyes">Myrmecophyes</tp:taxon-name-part><tp:taxon-name-part taxon-name-part-type="species" reg="tomi">tomi</tp:taxon-name-part></tp:taxon-name></italic> sp. n. <bold>43, 46</bold> Right paramere in dorsal view <bold>43</bold><italic><tp:taxon-name><tp:taxon-name-part taxon-name-part-type="genus" reg="Myrmecophyes">M.</tp:taxon-name-part><tp:taxon-name-part taxon-name-part-type="species" reg="nasutus">nasutus</tp:taxon-name-part></tp:taxon-name></italic><bold>46</bold><italic><tp:taxon-name><tp:taxon-name-part taxon-name-part-type="genus" reg="Myrmecophyes">M.</tp:taxon-name-part><tp:taxon-name-part taxon-name-part-type="species" reg="tomi">tomi</tp:taxon-name-part></tp:taxon-name></italic> sp. n. <bold>47–50</bold> Aedeagus in lateral view (<bold>48, 50</bold>) and with phallotheca detached from phallobase and partially expanded endosoma (<bold>47, 49</bold>) <bold>47, 48</bold><italic><tp:taxon-name><tp:taxon-name-part taxon-name-part-type="genus" reg="Myrmecophyes">M.</tp:taxon-name-part><tp:taxon-name-part taxon-name-part-type="species" reg="nasutus">nasutus</tp:taxon-name-part></tp:taxon-name></italic>, <bold>49, 50</bold><italic><tp:taxon-name><tp:taxon-name-part taxon-name-part-type="genus" reg="Myrmecophyes">M.</tp:taxon-name-part><tp:taxon-name-part taxon-name-part-type="species" reg="tomi">tomi</tp:taxon-name-part></tp:taxon-name></italic> sp. n. Abbreviations: <italic>dent</italic> –recurved denticle(s) of the left paramere, <italic>lob</italic> – slightly sclerotized lobes of endosoma.</p></caption><graphic xmlns:xlink="http://www.w3.org/1999/xlink" xlink:href="zookeys-796-215-g007.jpg" position="float" orientation="portrait" xlink:type="simple" id="oo_242851.jpg"/></fig><fig id="F8" position="float" orientation="portrait"><label>Figures 51–54.</label><caption><p>Dorsal labiate plate of bursa copulatrix: <bold>51</bold><italic><tp:taxon-name><tp:taxon-name-part taxon-name-part-type="genus" reg="Myrmecophyes">Myrmecophyes</tp:taxon-name-part><tp:taxon-name-part taxon-name-part-type="species" reg="armeniacus">armeniacus</tp:taxon-name-part></tp:taxon-name></italic> Drapolyuk, 1989, <bold>52</bold><italic><tp:taxon-name><tp:taxon-name-part taxon-name-part-type="genus" reg="Myrmecophyes">Myrmecophyes</tp:taxon-name-part><tp:taxon-name-part taxon-name-part-type="species" reg="tomi">tomi</tp:taxon-name-part></tp:taxon-name></italic> sp. n. <bold>53</bold><italic><tp:taxon-name><tp:taxon-name-part taxon-name-part-type="genus" reg="Myrmecophyes">Myrmecophyes</tp:taxon-name-part><tp:taxon-name-part taxon-name-part-type="species" reg="heterocerus">heterocerus</tp:taxon-name-part></tp:taxon-name></italic> Horváth, 1927 <bold>54</bold><italic><tp:taxon-name><tp:taxon-name-part taxon-name-part-type="genus" reg="Myrmecophyes">Myrmecophyes</tp:taxon-name-part><tp:taxon-name-part taxon-name-part-type="species" reg="nasutus">nasutus</tp:taxon-name-part></tp:taxon-name></italic> Drapolyuk, 1989.</p></caption><graphic xmlns:xlink="http://www.w3.org/1999/xlink" xlink:href="zookeys-796-215-g008.jpg" position="float" orientation="portrait" xlink:type="simple" id="oo_242852.jpg"/></fig><fig id="F9" position="float" orientation="portrait"><label>Figures 55–63.</label><caption><p>Female genitalia: <bold>55–58</bold> Posterior wall of bursa copulatrix <bold>55</bold><italic><tp:taxon-name><tp:taxon-name-part taxon-name-part-type="genus" reg="Myrmecophyes">Myrmecophyes</tp:taxon-name-part><tp:taxon-name-part taxon-name-part-type="species" reg="armeniacus">armeniacus</tp:taxon-name-part></tp:taxon-name></italic> Drapolyuk, 1989 <bold>56</bold><italic><tp:taxon-name><tp:taxon-name-part taxon-name-part-type="genus" reg="Myrmecophyes">Myrmecophyes</tp:taxon-name-part><tp:taxon-name-part taxon-name-part-type="species" reg="heterocerus">heterocerus</tp:taxon-name-part></tp:taxon-name></italic> Horváth, 1927 <bold>57</bold><italic><tp:taxon-name><tp:taxon-name-part taxon-name-part-type="genus" reg="Myrmecophyes">Myrmecophyes</tp:taxon-name-part><tp:taxon-name-part taxon-name-part-type="species" reg="nasutus">nasutus</tp:taxon-name-part></tp:taxon-name></italic> Drapolyuk, 1989 <bold>58</bold><italic><tp:taxon-name><tp:taxon-name-part taxon-name-part-type="genus" reg="Myrmecophyes">Myrmecophyes</tp:taxon-name-part><tp:taxon-name-part taxon-name-part-type="species" reg="tomi">tomi</tp:taxon-name-part></tp:taxon-name></italic> sp. n. <bold>59–62</bold> Sclerotized rings of dorsal labiate plate <bold>59</bold><italic><tp:taxon-name><tp:taxon-name-part taxon-name-part-type="genus" reg="Myrmecophyes">M.</tp:taxon-name-part><tp:taxon-name-part taxon-name-part-type="species" reg="armeniacus">armeniacus</tp:taxon-name-part></tp:taxon-name></italic><bold>60</bold><italic><tp:taxon-name><tp:taxon-name-part taxon-name-part-type="genus" reg="Myrmecophyes">M.</tp:taxon-name-part><tp:taxon-name-part taxon-name-part-type="species" reg="heterocerus">heterocerus</tp:taxon-name-part></tp:taxon-name></italic><bold>61</bold><italic><tp:taxon-name><tp:taxon-name-part taxon-name-part-type="genus" reg="Myrmecophyes">Myrmecophyes</tp:taxon-name-part><tp:taxon-name-part taxon-name-part-type="species" reg="nasutus">nasutus</tp:taxon-name-part></tp:taxon-name></italic><bold>62</bold><italic><tp:taxon-name><tp:taxon-name-part taxon-name-part-type="genus" reg="Myrmecophyes">M.</tp:taxon-name-part><tp:taxon-name-part taxon-name-part-type="species" reg="tomi">tomi</tp:taxon-name-part></tp:taxon-name></italic> sp. n. <bold>63</bold> Vulva of <italic><tp:taxon-name><tp:taxon-name-part taxon-name-part-type="genus" reg="Myrmecophyes">M.</tp:taxon-name-part><tp:taxon-name-part taxon-name-part-type="species" reg="heterocerus">heterocerus</tp:taxon-name-part></tp:taxon-name></italic>.</p></caption><graphic xmlns:xlink="http://www.w3.org/1999/xlink" xlink:href="zookeys-796-215-g009.jpg" position="float" orientation="portrait" xlink:type="simple" id="oo_242853.jpg"/></fig><fig id="F10" position="float" orientation="portrait"><label>Figure 64.</label><caption><p>Distribution map of <tp:taxon-name><tp:taxon-name-part taxon-name-part-type="genus" reg="Myrmecophyes">Myrmecophyes</tp:taxon-name-part> (<tp:taxon-name-part taxon-name-part-type="subgenus" reg="Plumiger">Plumiger</tp:taxon-name-part>)</tp:taxon-name> species. Key: ▲ <italic><tp:taxon-name><tp:taxon-name-part taxon-name-part-type="genus" reg="Myrmecophyes">Myrmecophyes</tp:taxon-name-part><tp:taxon-name-part taxon-name-part-type="species" reg="armeniacus">armeniacus</tp:taxon-name-part></tp:taxon-name></italic> Drapolyuk, 1989, ● <italic><tp:taxon-name><tp:taxon-name-part taxon-name-part-type="genus" reg="Myrmecophyes">Myrmecophyes</tp:taxon-name-part><tp:taxon-name-part taxon-name-part-type="species" reg="heterocerus">heterocerus</tp:taxon-name-part></tp:taxon-name></italic> Horváth, 1927, ■ <italic><tp:taxon-name><tp:taxon-name-part taxon-name-part-type="genus" reg="Myrmecophyes">Myrmecophyes</tp:taxon-name-part><tp:taxon-name-part taxon-name-part-type="species" reg="nasutus">nasutus</tp:taxon-name-part></tp:taxon-name></italic> Drapolyuk, 1989, ★ <italic><tp:taxon-name><tp:taxon-name-part taxon-name-part-type="genus" reg="Myrmecophyes">Myrmecophyes</tp:taxon-name-part><tp:taxon-name-part taxon-name-part-type="species" reg="tomi">tomi</tp:taxon-name-part></tp:taxon-name></italic> sp. n.</p></caption><graphic xmlns:xlink="http://www.w3.org/1999/xlink" xlink:href="zookeys-796-215-g010.jpg" position="float" orientation="portrait" xlink:type="simple" id="oo_242854.jpg"/></fig></tp:treatment-sec><ref-list><ref id="B2"><mixed-citation xmlns:xlink="http://www.w3.org/1999/xlink" xlink:type="simple"><person-group><name name-style="western"><surname>Drapolyuk</surname><given-names>IS</given-names></name></person-group> (<year>1989</year>) <article-title>Species of the genus <italic><tp:taxon-name><tp:taxon-name-part taxon-name-part-type="genus">Myrmecophyes</tp:taxon-name-part></tp:taxon-name></italic> Fieb. (<tp:taxon-name><tp:taxon-name-part taxon-name-part-type="suborder">Heteroptera</tp:taxon-name-part></tp:taxon-name>, <tp:taxon-name><tp:taxon-name-part taxon-name-part-type="family">Miridae</tp:taxon-name-part></tp:taxon-name>) from the Caucasus.</article-title><source>Entomologicheskoe Obozrenie</source><volume>68</volume>: <fpage>125</fpage>–<lpage>135</lpage>. [In Russian; English translation: Entomological Review 68: 90–100]</mixed-citation></ref></ref-list></tp:taxon-treatment>
